# Supplementary material for: Developing CuS for Predicting Aggressiveness and Prognosis in Lung Adenocarcinoma
Source: Genes (Basel). 2023 May 8;14(5):1055. doi: 10.3390/genes14051055 (PMC10218358; doi:10.3390/genes14051055)
Supplement: Supplementary file 1 [file genes-14-01055-s001.zip › Supplementary Table.xlsx]

## Sheet: Table S1
Table S1 Differential Genes
cohort	TCGA
disease	LUAD
Symbol	log2foldChange	pValues	FDR
ZYG11A	5.47847	1.68466e-28	9.92465e-27
ZWINT	2.72891	1.23165e-32	2.30495e-30
ZPLD1	4.90007	2.45279e-22	5.69272e-21
ZPBP2	4.48804	5.96641e-05	0.000201281
ZP4	Inf	0.0167212	0.0362322
ZP3	2.03245	1.0454e-20	2.00382e-19
ZP2	2.4991	1.13873e-06	4.81595e-06
ZNF969P	2.13526	0.000575378	0.00166727
ZNF92P3	2.33515	2.78036e-10	1.75391e-09
ZNF736P9Y	5.61843	0.00520906	0.0126526
ZNF736P5Y	#NAME?	0.00325084	0.00823498
ZNF72P	6.38544	0.0219447	0.0461733
ZNF729	4.31535	0.0197084	0.0419489
ZNF723P	3.87081	0.0197391	0.0420047
ZNF716	5.66227	0.000550402	0.0016001
ZNF695	4.59071	6.84009e-22	1.50716e-20
ZNF648	3.14991	7.77166e-08	3.74914e-07
ZNF556	2.22538	0.0181016	0.0388648
ZNF444P1	2.52512	0.0107391	0.0243046
ZNF402P	3.64894	8.03081e-09	4.3295e-08
ZNF33BP1	2.14217	0.0155572	0.0339644
ZNF29P	2.322	5.38218e-05	0.00018299
ZNF280B	2.05658	1.33792e-13	1.20492e-12
ZNF280A	5.9378	1.6557e-08	8.62622e-08
ZNF252P-AS1	2.05372	1.26322e-19	2.14521e-18
ZNF101P1	3.46251	0.00212306	0.00557688
ZMAT4	4.8848	0.0111596	0.0251679
ZIC5	5.8194	1.37029e-07	6.43137e-07
ZIC4	5.3901	0.0023099	0.00602567
ZIC3	6.53903	0.00600333	0.0143852
ZIC2	5.37412	1.40168e-11	1.01989e-10
ZG16B	2.49392	2.00141e-05	7.22e-05
ZG16	2.42415	0.00206702	0.0054391
ZFR2	2.05435	6.43497e-08	3.13419e-07
ZFPM2-AS1	5.45044	4.8895e-25	1.58037e-23
ZFP42	2.04641	6.58791e-10	3.99121e-09
ZFHX4-AS1	4.45325	1.06844e-05	3.99784e-05
ZDHHC22	2.029	0.000768284	0.00218101
ZBTB8B	2.86445	1.2405e-06	5.22433e-06
ZBTB46-AS1	2.97479	0.00692253	0.0163677
ZBTB45P1	2.0213	3.47978e-12	2.70439e-11
ZBTB20-AS1	3.2899	3.30073e-06	1.31858e-05
ZBTB16	-2.11397	2.45742e-21	5.05562e-20
ZBED2	-2.29586	8.23176e-27	3.47224e-25
Z83819.1	2.9104	7.71505e-06	2.94417e-05
YWHAEP7	4.0065	2.25321e-18	3.33338e-17
YBX2P1	2.19041	3.16691e-06	1.26773e-05
YBX2	4.78647	1.33817e-20	2.53301e-19
YBX1P8	2.90759	0.00421746	0.0104456
XXyac-YX60D10.2	3.23204	5.54297e-07	2.43371e-06
XXyac-YR21CG7.1	Inf	0.0227195	0.0475878
XXyac-YM21GA2.3	-2.61908	2.72824e-32	4.40148e-30
XXbac-BPG32J3.20	-3.52609	2.29035e-19	3.77421e-18
XXbac-BPG308K3.5	2.85608	1.04271e-11	7.70478e-11
XXbac-BPG27H4.8	-3.34479	2.49838e-32	4.11339e-30
XXbac-BPG258E24.10	3.20913	0.000711689	0.00202958
XXbac-BPG254F23.7	2.84719	0.00505749	0.0123148
XXbac-BPG116M5.17	-2.33148	5.28394e-26	1.97508e-24
XXbac-B476C20.14	4.51259	0.0204631	0.0433728
XXbac-B476C20.13	2.20411	0.000812943	0.00229907
XXbac-B33L19.4	3.3109	0.000375447	0.00112025
XX-FW80269A6.1	2.44645	0.00775795	0.018127
XX-C2158C6.3	4.72469	2.62794e-12	2.06726e-11
XRCC2	3.3293	9.20479e-34	3.11316e-31
XKRX	2.89669	1.35358e-15	1.4983e-14
XKR9	2.25167	8.65924e-15	8.80558e-14
XKR7	2.811	8.30566e-10	4.97498e-09
XDH	3.98623	9.50484e-27	3.96162e-25
XAGE5	Inf	0.00185101	0.00491283
XAGE1B	3.5082	2.51139e-11	1.77824e-10
XAGE1A	5.94138	2.48197e-15	2.66945e-14
WWC2	-2.29631	2.01559e-34	1.20302e-31
WTAPP1	2.49696	1.41646e-09	8.27949e-09
WNT6	2.1308	1.50581e-10	9.76106e-10
WNT3A	-4.03962	1.45851e-34	9.41212e-32
WNT3	2.12231	5.80344e-26	2.15206e-24
WNT16	3.83653	0.00359834	0.00903423
WNK2	2.11845	9.89118e-13	8.12228e-12
WISP2	-2.11718	1.70372e-27	8.12674e-26
WISP1	2.28038	8.53495e-23	2.09798e-21
WIF1	-2.19747	1.45182e-29	1.0796e-27
WI2-85898F10.1	2.25267	0.00957888	0.0219272
WI2-2118C23.2	3.25837	0.00633209	0.0151027
WFIKKN2	-2.94548	2.47199e-21	5.08184e-20
WFDC5	3.42534	1.17334e-16	1.45082e-15
WFDC3	3.97205	1.078e-23	2.99022e-22
WFDC10B	2.45854	3.65107e-09	2.03901e-08
WDR87	4.2373	0.016756	0.0362964
WDR86	2.26097	8.00169e-13	6.63867e-12
WDR62	2.46734	4.07222e-26	1.54791e-24
WDR38	-2.02095	3.54743e-12	2.75278e-11
WASIR2	3.55793	1.70595e-25	5.86871e-24
VWFP1	-2.22444	6.64118e-17	8.43565e-16
VWF	-2.28433	5.58678e-31	5.84095e-29
VWDE	2.16457	3.91045e-07	1.74671e-06
VWC2	-2.35955	3.60813e-26	1.38557e-24
VTRNA1-2	4.18525	4.63232e-05	0.000158823
VTI1BP4	2.68565	0.0040096	0.00997922
VTCN1	2.92538	1.05935e-06	4.49547e-06
VSX2	2.3181	0.00827611	0.0192225
VSX1	3.91641	1.00497e-16	1.25132e-15
VSTM2L	2.0939	3.84007e-09	2.13882e-08
VSIG4	-2.34548	4.34205e-32	6.57078e-30
VSIG10L	2.02951	1.51882e-06	6.31825e-06
VSIG1	3.57335	6.74893e-07	2.93202e-06
VPS9D1-AS1	2.83378	5.10592e-27	2.2291e-25
VN2R3P	Inf	0.00521916	0.0126706
VN2R11P	2.324	0.000240996	0.000742359
VN2R10P	2.48755	1.40293e-05	5.1693e-05
VN1R96P	4.46543	0.000994996	0.00277245
VN1R93P	Inf	0.0227195	0.0475878
VN1R76P	3.45025	0.00876011	0.0202378
VN1R21P	Inf	0.0027676	0.00710834
VN1R17P	Inf	0.0210455	0.0444513
VN1R110P	2.42947	0.00038668	0.00115132
VIPR1	-3.19449	2.39551e-29	1.69598e-27
VIL1	7.09803	3.43367e-15	3.65031e-14
VHLL	2.36382	0.00970042	0.0221828
VGF	5.89633	1.65786e-20	3.10775e-19
VEPH1	-2.5689	2.88295e-33	7.29088e-31
VENTXP5	Inf	0.00901776	0.0207672
VENTXP3	Inf	1.67372e-05	6.11051e-05
VDAC1P7	2.26377	0.00753699	0.0176666
VDAC1P4	3.63302	1.9935e-05	7.19656e-05
VDAC1P10	Inf	0.0143382	0.0315472
VCX3A	6.57247	0.000117689	0.000380502
VCX2	2.22688	0.01202	0.0269224
VCX	4.66023	0.00432718	0.01069
VCAN-AS1	3.9704	1.29311e-05	4.78791e-05
VAX1	7.47974	8.0562e-06	3.06623e-05
VAC14-AS1	2.81639	7.64148e-19	1.19224e-17
UTS2R	2.04388	0.00123126	0.00337204
USHBP1	-2.29039	5.0351e-32	7.34249e-30
USH1G	3.59594	3.19627e-08	1.6149e-07
USH1C	3.89301	0.00808358	0.0188212
UQCRHP4	4.47164	0.00363963	0.00913047
UQCRBP2	2.46918	0.000503541	0.0014741
UPK3B	-4.02813	8.07687e-35	6.29805e-32
UPK3A	3.24616	3.09282e-10	1.94011e-09
UNC93A	6.41982	2.35144e-12	1.85756e-11
UNC5D	2.59501	1.95052e-07	8.99302e-07
UNC5CL	3.18641	7.67087e-29	4.86628e-27
UNC45B	-2.46307	7.8817e-29	4.98875e-27
UNC13C	2.12564	0.00305661	0.00778866
UNC13A	2.82566	0.000383721	0.001143
UMODL1	4.31144	5.55276e-13	4.6781e-12
UHRF1	3.45631	2.8255e-33	7.17791e-31
UGT8	2.21647	1.42375e-08	7.46207e-08
UGT3A2	2.12186	0.00817807	0.0190174
UGT2B4	2.01909	7.17536e-09	3.88698e-08
UGT2B28	6.34266	2.00908e-07	9.24555e-07
UGT2B15	5.88599	9.06838e-08	4.34705e-07
UGT2B11	7.60435	2.0033e-09	1.15308e-08
UGT2B10	7.29319	3.16831e-06	1.26821e-05
UGT1A8	8.34231	1.05003e-05	3.93194e-05
UGT1A7	4.86177	0.00027203	0.000829852
UGT1A4	3.94972	0.0108622	0.0245586
UGT1A3	6.6764	1.00922e-05	3.78874e-05
UGT1A2P	3.86662	0.00800698	0.0186558
UGT1A12P	3.59006	0.0226111	0.0474317
UGT1A10	8.06716	4.28057e-05	0.000147528
UGT1A1	4.78566	1.10029e-05	4.10974e-05
UG0898H09	4.64066	1.66588e-08	8.67763e-08
UCN3	2.44939	0.000320692	0.00096747
UCN2	4.13872	6.06947e-18	8.59849e-17
UCHL1-AS1	2.12448	0.000264494	0.000809414
UCHL1	3.62005	2.8785e-10	1.81337e-09
UCA1	5.7625	3.53387e-12	2.74301e-11
UBTFL8	2.74903	2.02806e-05	7.31005e-05
UBE2T	3.38388	1.36495e-34	8.91076e-32
UBE2QL1	2.54559	1.41685e-08	7.42731e-08
UBE2FP2	2.85455	0.00283843	0.00727695
UBE2C	4.28859	7.25607e-33	1.49223e-30
U95743.1	Inf	0.0113767	0.0256001
U82695.5	2.74252	0.00767091	0.017952
U82670.9	2.05678	2.22332e-05	7.97086e-05
U8	3.96377	4.44141e-08	2.20472e-07
U52111.14	2.34012	2.69954e-19	4.42969e-18
U4atac	3.21523	0.0145357	0.0319492
U47924.29	2.44491	1.02377e-15	1.14932e-14
TYR	3.83825	7.76581e-05	0.000257696
TYMSOS	2.55652	4.86203e-26	1.82955e-24
TYMS	2.00193	1.0501e-27	5.2035e-26
TWIST1	2.49482	3.07563e-11	2.15225e-10
TUBBP6	2.54829	6.54948e-05	0.000219737
TUBB8P10	2.43874	0.0127681	0.0284354
TUBB8	2.15535	1.42238e-15	1.57198e-14
TUBB4BP2	2.75872	0.000370172	0.00110557
TUBB4A	2.43247	0.0136501	0.0301941
TUBB3P1	2.90735	6.73025e-05	0.000225519
TUBB3	4.84851	8.59999e-33	1.71216e-30
TUBB2B	4.03567	1.02491e-10	6.76005e-10
TUBB1	-2.5398	9.2456e-29	5.76115e-27
TUBAL3	2.04022	0.000468632	0.00137773
TUBA4B	-2.15282	8.07292e-13	6.69283e-12
TTYH1	2.48862	6.46827e-21	1.26798e-19
TTTY16	-2.4666	3.45645e-05	0.000120704
TTLL8	3.95962	3.66454e-07	1.64196e-06
TTLL11-IT1	3.34063	4.68269e-11	3.21512e-10
TTK	3.41083	9.83373e-32	1.296e-29
TTC3-AS1	2.1987	4.49321e-12	3.4495e-11
TTC29	-2.06232	3.45927e-13	2.97828e-12
TSPY22P	-2.60615	0.00252482	0.00653449
TSHR	3.05396	1.07526e-16	1.3347e-15
TSACC	3.12192	2.39755e-32	4.03011e-30
TRPM8	7.32546	1.14946e-27	5.66442e-26
TRPM5	2.68804	0.00626972	0.0149635
TRPM2-AS	3.62765	1.18753e-07	5.61446e-07
TRPM1	-2.09491	3.70979e-19	6.00054e-18
TRPC7-AS1	3.55196	8.2177e-06	3.12156e-05
TRPC7	4.9994	1.20423e-05	4.47741e-05
TRPA1	2.68365	8.4603e-08	4.06597e-07
TROAP	3.92246	1.24744e-33	3.86934e-31
TRIP13	2.5894	2.35867e-24	7.03255e-23
TRIM9	2.84781	4.2938e-06	1.69004e-05
TRIM72	4.3241	5.32046e-06	2.0709e-05
TRIM67	2.54984	1.21633e-17	1.66558e-16
TRIM64B	Inf	0.0132754	0.0294511
TRIM54	3.80653	2.55636e-12	2.01349e-11
TRIM53AP	4.2744	0.000869679	0.00244744
TRIM51EP	Inf	2.43404e-05	8.68696e-05
TRIM51BP	6.00324	5.56605e-12	4.23721e-11
TRIM51	Inf	0.000113794	0.000368631
TRIM49C	Inf	1.3855e-05	5.10812e-05
TRIM49	5.88743	0.000150557	0.000479288
TRIM48	9.08256	0.00516041	0.0125431
TRIM43CP	3.20972	0.00729459	0.0171528
TRIM43	4.19365	0.012644	0.0281873
TRIM31-AS1	2.40046	8.295e-16	9.4044e-15
TRIM31	4.09214	2.16713e-18	3.20943e-17
TRIM17	2.21742	4.14096e-09	2.29888e-08
TRIM15	6.3661	1.57935e-14	1.56798e-13
TRHDE	-2.51141	4.52438e-31	4.87548e-29
TRGV6	-2.01575	9.03229e-27	3.77869e-25
TRGJP2	-2.16047	5.62037e-23	1.41818e-21
TRGJP1	-2.3516	3.92694e-18	5.67778e-17
TRAJ8	3.61853	0.000723356	0.00206086
TRAJ6	2.41925	0.00331508	0.00838031
TRAJ58	2.17057	0.0236877	0.0494112
TRAJ57	3.89727	0.0213152	0.0449667
TRAJ55	Inf	0.00771874	0.0180429
TRAJ42	3.17993	0.01351	0.0299172
TRAJ4	2.13506	0.000115626	0.000374176
TRAJ38	2.29922	0.0185481	0.0397233
TRAJ22	3.45994	0.0145039	0.0318868
TRAJ21	4.09076	0.00925781	0.021266
TRAJ20	3.541	0.0230429	0.0482093
TRAJ17	2.42014	0.0146008	0.0320734
TRAJ12	2.19176	0.00402726	0.0100192
TPX2	3.76797	1.38803e-32	2.54667e-30
TPTE2	2.56748	1.45759e-16	1.78403e-15
TPTE	7.62947	0.000778531	0.0022082
TPSP2	8.2769	1.31857e-16	1.62165e-15
TPPP3	-2.13593	1.65777e-27	7.92776e-26
TPI1P3	2.91141	8.52534e-09	4.57939e-08
TOX3	2.86132	8.2004e-16	9.30288e-15
TOP2A	3.99703	2.14334e-34	1.21572e-31
TONSL	2.19301	1.06829e-30	1.05593e-28
TNXB	-2.65272	2.5349e-29	1.78342e-27
TNS4	3.89331	2.39753e-11	1.7002e-10
TNS1	-2.10119	1.57974e-32	2.82457e-30
TNR	-3.77095	3.88477e-27	1.73649e-25
TNNT1	3.28161	1.30152e-06	5.46818e-06
TNNI3	2.8023	0.00637718	0.0152064
TNNC1	-3.46599	6.60568e-36	1.54526e-32
TNMD	2.6035	0.00154446	0.00415658
TNFSF11	4.12692	3.0083e-24	8.85657e-23
TNFRSF21	2.04441	5.27592e-29	3.43627e-27
TNFRSF18	2.70695	2.16467e-23	5.72989e-22
TMPRSS6	2.33433	0.0222151	0.0467003
TMPRSS4	4.87756	2.09915e-29	1.51482e-27
TMPRSS15	3.3907	0.000508898	0.00148839
TMPRSS11F	2.98358	0.000667846	0.00191418
TMPRSS11E	6.78374	6.19432e-23	1.55184e-21
TMPRSS11D	4.48273	2.83233e-06	1.14096e-05
TMPRSS11A	4.49588	2.66278e-09	1.50854e-08
TMPOP2	2.37828	6.35261e-16	7.29504e-15
TMLHE-AS1	2.03329	1.59596e-09	9.27847e-09
TMEM88B	3.03131	1.43607e-13	1.28774e-12
TMEM88	-2.07931	9.09052e-32	1.20941e-29
TMEM82	5.07672	3.09827e-16	3.65817e-15
TMEM78	3.13499	8.61996e-11	5.73401e-10
TMEM75	4.82795	6.55323e-15	6.76693e-14
TMEM74	2.43748	8.21783e-05	0.000271844
TMEM63C	4.09072	2.13515e-19	3.52984e-18
TMEM59L	4.2021	1.04061e-09	6.16798e-09
TMEM52	2.02852	4.13419e-18	5.96519e-17
TMEM257	-2.61342	4.46248e-21	8.9159e-20
TMEM256P2	2.98916	0.0056247	0.0135554
TMEM249	2.87063	1.66313e-17	2.24131e-16
TMEM248P1	3.30864	0.0105527	0.0239222
TMEM239	Inf	0.00170695	0.00455871
TMEM215	2.70937	0.000267763	0.000818258
TMEM212	-2.1593	4.00426e-15	4.22259e-14
TMEM210	3.28782	2.87974e-07	1.30417e-06
TMEM190	-2.09694	7.0712e-12	5.32597e-11
TMEM184A	3.17762	2.63322e-33	6.71985e-31
TMEM171	2.898	9.56632e-13	7.86703e-12
TMEM156	2.47778	1.64932e-19	2.76164e-18
TMEM151B	2.25945	3.66482e-05	0.000127473
TMEM145	3.00011	4.6217e-16	5.37774e-15
TMEM132C	-2.10402	9.42999e-26	3.36759e-24
TMEM132A	2.06822	9.62154e-22	2.07922e-20
TMEM108-AS1	2.07755	1.91926e-09	1.1063e-08
TMEM105	2.26511	1.50645e-22	3.58376e-21
TMEM100	-4.30223	6.83338e-33	1.41046e-30
TMEFF1	3.41219	8.20751e-08	3.94955e-07
TMED11P	4.19553	0.000280449	0.000853726
TMCO2	-2.54481	3.73705e-22	8.49773e-21
TMBIM7P	3.00792	3.5388e-08	1.779e-07
TM4SF5	8.31463	1.03375e-07	4.91764e-07
TLX3	4.11115	0.00120396	0.00330257
TLX2	3.0175	3.08039e-10	1.93318e-09
TLX1NB	5.82228	0.000118802	0.000383858
TLX1	6.16148	5.05485e-12	3.86325e-11
TLL2	2.92952	3.52532e-22	8.03581e-21
TKTL2	2.03378	0.00608487	0.0145619
TK1	2.73317	3.17764e-29	2.17564e-27
TINAG	7.28909	4.30592e-12	3.31478e-11
TIMM8AP1	2.46746	2.9612e-08	1.50113e-07
TICRR	3.03459	6.29631e-30	5.07165e-28
THSD1	-2.2053	2.01034e-31	2.42202e-29
THPO	3.08782	1.72735e-06	7.13814e-06
THOC7-AS1	2.30511	0.00804157	0.0187304
THEGL	3.08091	1.59875e-13	1.42723e-12
THEG	3.6044	7.98942e-07	3.44059e-06
THBS2	2.98412	2.90555e-26	1.12734e-24
THBD	-2.40721	2.42147e-32	4.04609e-30
TGM7	2.06347	0.00146985	0.00396988
TGM5	3.21078	1.05907e-05	3.96422e-05
TGM1	-2.36721	2.44561e-32	4.07429e-30
TGIF2LX	Inf	0.000815777	0.00230592
TGFBR3L	2.46181	3.46688e-14	3.32265e-13
TGFBR3	-2.49227	1.18352e-32	2.22974e-30
TGFA-IT1	4.02448	0.00286995	0.00735071
TFR2	3.11812	1.40192e-32	2.55545e-30
TFPI2	3.85569	2.47223e-05	8.81427e-05
TFF2	11.6175	3.62884e-07	1.62688e-06
TFF1	9.19245	1.6811e-12	1.3487e-11
TFAP2D	7.37193	5.00712e-13	4.23175e-12
TFAP2B	3.04164	0.0175	0.0377611
TFAP2A-AS1	3.16049	1.04314e-26	4.32532e-25
TFAP2A	3.79643	6.11344e-28	3.14887e-26
TF	4.61689	0.00617489	0.0147566
TEX37	5.95397	1.44073e-06	6.01524e-06
TEX35	2.04354	0.014897	0.0326718
TEX19	4.81409	4.12416e-16	4.81979e-15
TEX13B	5.58221	0.00065307	0.00187566
TEX11	3.52066	3.35337e-23	8.68796e-22
TEX101	3.39369	8.48211e-06	3.21504e-05
TESC-AS1	2.41659	0.00469364	0.0115072
TESC	3.6091	1.50345e-09	8.76502e-09
TERT	5.65164	9.01332e-31	9.11775e-29
TEKT5	2.38678	8.80323e-18	1.22701e-16
TEKT1	-2.21771	1.56509e-14	1.55493e-13
TEK	-3.22293	4.21385e-35	4.7731e-32
TDRG1	3.80278	0.00291103	0.00744845
TDRD5	3.7336	2.43471e-09	1.38703e-08
TDRD12	2.35104	0.00176703	0.00470707
TDGF1P7	2.44998	0.00526723	0.0127784
TDGF1P5	2.52963	7.32201e-06	2.80237e-05
TCTE1	-2.18091	1.01761e-15	1.14286e-14
TCN1	6.54188	1.04601e-12	8.57069e-12
TCL1B	2.20457	0.00921801	0.0211789
TCF24	2.5086	3.59592e-08	1.80578e-07
TCF21	-3.01854	5.59533e-34	2.12256e-31
TCEB3B	3.03942	3.72489e-06	1.4772e-05
TCEB1P31	2.19066	0.000416868	0.00123538
TCEB1P14	#NAME?	0.00325084	0.00823498
TCEAL3-AS1	2.74093	0.000293612	0.000891283
TCEAL2	-2.37655	5.42229e-31	5.70531e-29
TCEA1P3	2.44613	4.63289e-05	0.000158823
TCAM1P	4.69204	1.05811e-07	5.02711e-07
TBX4	-2.12332	3.2269e-30	2.81754e-28
TBX3	-2.03769	1.73783e-29	1.2704e-27
TBX15	3.80581	5.92687e-22	1.31367e-20
TBX10	5.56075	1.67538e-15	1.83821e-14
TBR1	3.12829	0.000199066	0.000620967
TBPL2	2.24748	0.000667799	0.00191414
TBL1XR1-AS1	4.27242	2.46487e-07	1.12481e-06
TBC1D3P7	Inf	0.00185101	0.00491283
TBC1D3P5	3.3421	0.000173004	0.000545581
TBC1D3P1-DHX40P1	Inf	3.74069e-07	1.67475e-06
TBC1D3P1	3.38843	7.9784e-06	3.03909e-05
TBC1D3J	2.83808	0.00277728	0.00713158
TBC1D28	-2.11986	1.03159e-08	5.49751e-08
TBC1D26	-2.3664	2.56787e-20	4.70523e-19
TBATA	2.08907	0.000356599	0.00106845
TAS2R8	2.46978	0.01823	0.0391107
TAS2R38	5.91201	8.23081e-06	3.12611e-05
TAS2R2P	6.85009	1.46059e-23	3.96527e-22
TAS2R18	3.81094	0.000157567	0.000500045
TAS2R1	2.88682	0.00349987	0.00881216
TAS1R3	2.29407	7.1332e-17	9.0259e-16
TAL1	-2.73788	1.60627e-33	4.6726e-31
TAF9BP1	3.15878	0.0117343	0.0263267
TAF7L	4.49328	2.00064e-16	2.41345e-15
TAF1L	2.92567	2.42272e-06	9.84575e-06
TAC4	2.84359	3.00306e-05	0.000105779
TAC3	5.39912	0.00345533	0.00870938
TAC1	4.96176	2.6501e-07	1.20542e-06
TAAR3	3.33233	1.98677e-05	7.17365e-05
T	6.19059	2.1414e-11	1.52783e-10
SYT7	3.46683	6.45281e-26	2.36784e-24
SYT6	2.68164	8.50202e-09	4.56993e-08
SYT5	2.69604	0.000729736	0.0020783
SYT2	2.9563	4.18726e-12	3.22786e-11
SYT16	3.15611	1.15532e-10	7.58457e-10
SYT15	-2.78998	2.10735e-32	3.59614e-30
SYT14	5.12968	6.91291e-14	6.41506e-13
SYT13	4.08806	0.00917113	0.0210798
SYT12	5.64922	6.4174e-30	5.14703e-28
SYNPR-AS1	2.0057	7.68279e-11	5.13494e-10
SYNPR	5.18649	5.63782e-11	3.83666e-10
SYNPO2L	-2.63148	2.19613e-22	5.12032e-21
SYNJ2-IT1	2.43569	0.00109748	0.00303616
SYNGR4	4.44034	1.9307e-24	5.82456e-23
SYNGR3	2.84728	8.11719e-26	2.94205e-24
SYNDIG1L	-2.26874	2.07024e-26	8.2e-25
SYN2	-2.21981	1.51532e-25	5.24504e-24
SVEP1	-2.01907	6.28332e-27	2.7011e-25
SUN3	4.16638	6.8663e-05	0.000229707
SUMO4	2.07709	3.23222e-10	2.02349e-09
SUMO2P12	3.29775	0.0132463	0.0294075
SUMO2P10	3.05359	0.00313982	0.00798582
SULT4A1	3.96731	3.71515e-05	0.000129144
SULT1D1P	Inf	0.00901776	0.0207672
SULT1C4	-2.20147	2.30684e-29	1.64357e-27
SULT1C3	6.53805	0.000953693	0.00266676
SULF1	2.58075	5.83168e-22	1.29308e-20
SUGCT	2.04773	6.88648e-17	8.73537e-16
SUB1P2	3.23563	0.00545047	0.0131746
STYK1	2.62305	3.4608e-27	1.56189e-25
STXBP6	-3.27992	7.59051e-34	2.69718e-31
STXBP5L	3.6964	2.39878e-05	8.56873e-05
STX1A	3.09016	4.86097e-33	1.07023e-30
STX11	-2.9557	3.27002e-36	1.07993e-32
STRIP2	2.74087	1.47768e-16	1.80704e-15
STRCP1	2.18531	2.76758e-11	1.94663e-10
STRC	3.00147	2.42053e-15	2.60536e-14
STRADBP1	-2.30095	9.30779e-10	5.54566e-09
STRA8	5.21901	0.000596449	0.0017238
STRA6	4.56381	3.20413e-26	1.2372e-24
STPG2-AS1	2.41776	0.00958958	0.0219439
STOML3	-2.02648	2.269e-13	1.99107e-12
STK32A	2.13813	7.92687e-17	9.98292e-16
STK31	2.09464	6.26405e-18	8.8585e-17
STIL	2.65987	1.65571e-33	4.76699e-31
STEAP2-AS1	3.64184	6.12491e-15	6.34214e-14
STEAP1B	2.44848	2.52804e-07	1.15176e-06
STEAP1	2.8456	1.38766e-22	3.31379e-21
STAU2-AS1	2.07343	8.32481e-15	8.48855e-14
STARD8	-2.16854	1.83382e-32	3.16787e-30
STAC	-2.02399	2.07943e-29	1.50252e-27
ST8SIA6-AS1	3.36807	6.81227e-07	2.95862e-06
ST8SIA6	-3.30892	2.19248e-32	3.7188e-30
ST8SIA2	3.53369	3.51338e-10	2.18755e-09
ST7-OT4_2	Inf	0.0027676	0.00710834
ST7-OT4	3.26594	9.86061e-06	3.70726e-05
ST7-AS2	3.05475	0.00404333	0.0100538
ST6GALNAC5	-2.16117	1.39941e-30	1.34303e-28
ST18	2.40916	9.92182e-05	0.000324389
ST13P20	-2.70743	2.31309e-28	1.3211e-26
ST13P2	-2.01279	2.39044e-14	2.32957e-13
SSXP10	2.04499	0.00725019	0.0170557
SSX1	6.95941	0.000650437	0.00186873
SSU72P1	3.94995	0.0197797	0.0420847
SSTR5-AS1	5.4803	1.38818e-05	5.11732e-05
SSTR5	4.26286	4.71763e-06	1.84766e-05
SSTR4	-4.02087	1.84203e-35	3.06545e-32
SSTR1	-2.16108	5.34164e-27	2.31759e-25
SSMEM1	-3.10998	4.63736e-29	3.07385e-27
SRY	-2.42425	1.28545e-07	6.05343e-07
SRSF12	2.22737	1.68663e-16	2.05184e-15
SRRM3	2.37603	1.90329e-21	3.96499e-20
SRPX2	2.35246	3.46831e-18	5.04459e-17
SRPK3	3.17037	7.28128e-20	1.27033e-18
SRP72P2	2.43559	0.0019104	0.00505635
SRP68P3	2.67055	0.000447406	0.00131891
SRMS	2.50583	5.9864e-12	4.53818e-11
SRMP2	3.01711	0.0059497	0.0142658
SRGAP3-AS2	-2.21197	4.28857e-14	4.07676e-13
SRGAP2-AS1	2.40059	0.0135663	0.030029
SRD5A3P1	3.69228	0.00660968	0.0156978
SPZ1	3.55134	0.000470251	0.00138234
SPTSSB	4.57354	7.17862e-07	3.10616e-06
SPTLC1P4	2.11985	5.36166e-05	0.000182326
SPTBN2	2.54864	1.56616e-29	1.15544e-27
SPTB	3.35718	3.58902e-08	1.8028e-07
SPRR3	4.33732	1.39378e-06	5.83094e-06
SPRR2G	2.86669	0.00251358	0.00650938
SPRR2D	4.79761	0.0142061	0.031297
SPRR1B	5.95779	1.22404e-11	8.96695e-11
SPRR1A	3.52925	3.56852e-05	0.000124324
SPRED3	2.55715	4.06362e-25	1.32565e-23
SPP2	7.85611	9.404e-24	2.63984e-22
SPP1	4.93483	5.83422e-30	4.74711e-28
SPOCK2	-3.14734	1.35101e-34	8.91076e-32
SPOCK1	3.18904	6.23611e-12	4.72233e-11
SPN	-2.20697	1.67688e-32	2.98873e-30
SPINT5P	4.06808	0.00712877	0.0168079
SPINT4	4.40896	3.4991e-05	0.000122094
SPINK4	8.54129	6.92428e-07	3.00261e-06
SPINK2	2.85505	5.00297e-13	4.22951e-12
SPINK13	3.74081	1.0309e-05	3.8665e-05
SPINK1	6.67666	7.22332e-21	1.40812e-19
SPIC	3.72809	0.000146291	0.000466765
SPERT	5.10631	8.73143e-13	7.21532e-12
SPEM1	2.10704	0.00219878	0.00575937
SPDEF	3.32583	1.0944e-21	2.34515e-20
SPCS2P3	2.36232	5.19964e-05	0.000177095
SPC25	2.42833	5.47487e-28	2.85931e-26
SPC24	2.73293	8.65462e-32	1.16522e-29
SPATS1	-2.26199	9.68935e-15	9.80691e-14
SPATA31D1	6.3171	0.0166013	0.036021
SPATA31C2	2.80996	0.000388215	0.00115559
SPATA3-AS1	2.54727	5.72105e-10	3.48559e-09
SPATA3	3.19589	0.0100309	0.0228706
SPATA19	-2.30935	9.5327e-19	1.47153e-17
SPATA17-AS1	2.35726	0.000856208	0.00241098
SPATA16	6.02119	0.000385264	0.00114747
SPANXN3	4.7155	0.0185739	0.0397695
SPANXD	Inf	0.00133703	0.00363652
SPANXC	Inf	0.000453885	0.00133717
SPANXB2	7.13999	0.000147901	0.000471553
SPAG5	3.20146	2.3988e-34	1.30753e-31
SPAG4	2.92636	4.56436e-34	1.97121e-31
SP9	7.27741	9.17976e-07	3.92365e-06
SP8	7.15941	2.2517e-15	2.43298e-14
SP5	2.41775	3.26489e-08	1.64813e-07
SP3P	6.77365	3.06284e-12	2.39247e-11
SOX7	-2.87539	9.09052e-32	1.20941e-29
SOX21-AS1	2.29476	0.00525832	0.0127596
SOX21	2.69994	0.00688875	0.0162933
SOX17	-2.62333	1.497e-30	1.41731e-28
SOX11	5.07032	6.16636e-11	4.17257e-10
SOSTDC1	-3.6527	1.44533e-30	1.37768e-28
SOHLH2	5.04167	5.52919e-16	6.39657e-15
SOHLH1	6.52705	4.40866e-09	2.44122e-08
SOGA3	-2.42918	9.56455e-30	7.34586e-28
SNX6P1	2.09518	0.000148853	0.000474266
SNX19P1	Inf	0.018055	0.0387811
SNX18P7	2.5731	1.42836e-05	5.25818e-05
SNX18P26	2.11337	0.00653362	0.0155418
SNX18P25	3.07299	0.0225904	0.0474004
SNX18P23	2.9954	0.00490111	0.0119636
SNX18P2	3.93069	6.65257e-09	3.61695e-08
SNTN	-2.18212	2.54534e-12	2.00509e-11
SNRPGP5	2.56237	1.31106e-06	5.50497e-06
SNRPGP3	3.09611	5.52061e-05	0.000187379
SNRPFP4	2.74467	2.13201e-05	7.66128e-05
SNRPEP9	3.66377	0.0183782	0.0393956
SNRPD2P2	Inf	0.0143382	0.0315472
SNRPCP18	Inf	0.000962635	0.00268935
SNRPCP1	6.63314	1.93898e-11	1.39048e-10
snoZ6	Inf	0.0227195	0.0475878
snoU83B	Inf	0.0122901	0.0274639
snoU2-30	3.13433	0.000925823	0.00259361
snoU13	2.08502	1.0789e-06	4.5753e-06
SNORD94	2.70281	1.37695e-09	8.05857e-09
SNORD93	2.43191	3.25262e-08	1.64234e-07
SNORD92	2.61222	0.0123041	0.0274918
SNORD9	2.25586	0.00104204	0.00289376
SNORD8	3.83104	0.0157649	0.0343656
SNORD72	2.46216	6.39752e-14	5.96245e-13
SNORD70	2.85769	8.25545e-05	0.00027296
SNORD67	3.13832	6.0895e-05	0.000205113
SNORD65	6.44069	0.00188215	0.00498819
SNORD62	2.77559	0.000564625	0.00163865
SNORD60	2.00628	2.21522e-17	2.94783e-16
SNORD53_SNORD92	2.00765	0.000325732	0.000981621
SNORD53	4.53472	2.67921e-05	9.49853e-05
SNORD46	2.24412	4.80245e-17	6.19797e-16
SNORD39	3.24895	0.0134074	0.0297194
SNORD38A	2.08206	0.00707622	0.0166931
SNORD38	2.32897	0.00260331	0.00671958
SNORD17	5.1383	6.46069e-10	3.91611e-09
SNORD15B	4.55392	6.00339e-06	2.32191e-05
SNORD14E	2.33296	5.80998e-15	6.02493e-14
SNORD126	3.78621	0.00726353	0.0170855
SNORD11B	3.12962	0.000134327	0.000430673
SNORD116-25	Inf	0.0194937	0.0415329
SNORD116-18	Inf	0.00771874	0.0180429
SNORD115	5.01293	0.0138847	0.0306629
SNORD114-10	Inf	0.0122901	0.0274639
SNORA84	6.0046	0.00129265	0.00352639
SNORA80E	3.13472	1.34808e-09	7.90035e-09
SNORA80A	8.68774	8.14657e-06	3.09726e-05
SNORA74B	5.61507	0.00420203	0.0104106
SNORA74A	7.95116	0.0020262	0.00533869
SNORA73B	6.63157	4.78678e-19	7.62611e-18
SNORA72	3.506	6.4709e-08	3.15033e-07
SNORA71D	7.86995	2.71621e-07	1.23349e-06
SNORA71C	2.33519	3.43775e-11	2.39283e-10
SNORA71A	3.78542	2.01893e-12	1.60483e-11
SNORA70	4.04928	1.26147e-11	9.22769e-11
SNORA5A	2.33358	8.25879e-09	4.44685e-08
SNORA53	5.50639	0.00452995	0.0111419
SNORA51	3.00006	7.12414e-08	3.4513e-07
SNORA38B	4.40352	3.8705e-10	2.39794e-09
SNORA36B	4.06863	0.00568256	0.0136843
SNORA36A	3.33726	0.00953383	0.0218366
SNORA34	3.24623	0.000515556	0.00150637
SNORA3	2.21741	0.00291566	0.00745874
SNORA28	2.78327	0.00658883	0.0156658
SNORA26	3.28385	8.15945e-21	1.58237e-19
SNORA23	7.22716	1.51478e-06	6.30376e-06
SNORA19	2.91659	0.00174083	0.00464302
SNORA14B	3.84932	1.11254e-17	1.53279e-16
SNORA14A	3.79052	0.00236663	0.00616108
SNORA11B	4.31999	0.00117531	0.00323063
SNHG4	2.29095	1.14423e-25	4.03014e-24
SNHG24	3.43183	0.00074291	0.00211378
SNAP47-AS1	2.31459	1.57201e-08	8.20695e-08
SMPX	2.94937	1.35837e-07	6.37755e-07
SMOC1	3.81032	0.0132126	0.0293385
SMKR1	2.75683	5.21601e-15	5.43206e-14
SMIM24	4.16617	1.57053e-09	9.13819e-09
SMIM21	3.24641	0.0126621	0.0282234
SMCR5	2.63811	0.0102319	0.0232777
SMCR2	2.04189	7.21504e-11	4.83728e-10
SMCO2	2.47649	6.84093e-16	7.82698e-15
SMC1B	3.66324	9.3334e-11	6.18222e-10
SMARCE1P1	2.49843	0.0019433	0.00513764
SMAD6	-2.51991	7.59953e-29	4.82647e-27
SLURP1	2.64313	0.000811925	0.00229642
SLMO2P11	3.59107	0.000151521	0.000482112
SLITRK2	-2.33961	1.20401e-27	5.90882e-26
SLITRK1	5.17187	0.00181886	0.00483368
SLIT3	-2.35044	9.88882e-31	9.8964e-29
SLIT2	-2.41794	2.11096e-31	2.53239e-29
SLCO6A1	4.93893	3.05629e-05	0.000107559
SLCO5A1	3.27484	3.72525e-25	1.21952e-23
SLCO1B7	Inf	5.13602e-07	2.26442e-06
SLCO1B3	7.20619	2.2787e-11	1.62084e-10
SLCO1B1	7.2999	9.97152e-09	5.32108e-08
SLCO1A2	-2.61364	8.21242e-26	2.97464e-24
SLC9A4	5.79875	2.12021e-05	7.62312e-05
SLC9A3	2.47212	1.83752e-09	1.06115e-08
SLC7A9	2.93331	3.01065e-08	1.52551e-07
SLC7A5	2.74012	2.22426e-26	8.75097e-25
SLC7A11-AS1	2.06943	0.000306052	0.00092654
SLC7A11	3.14687	3.13841e-17	4.12066e-16
SLC7A10	4.93863	5.6472e-12	4.2955e-11
SLC6A4	-6.09668	3.36113e-34	1.68486e-31
SLC6A3	4.06005	0.00417254	0.0103444
SLC6A18	2.49946	0.0098799	0.0225538
SLC6A17	2.62873	1.74417e-08	9.0661e-08
SLC6A13	-2.54511	8.50642e-32	1.15078e-29
SLC6A11	3.84428	0.0191726	0.0409436
SLC6A10P	5.92344	0.000529598	0.00154354
SLC5A9	-2.4541	7.25745e-27	3.08912e-25
SLC5A12	3.12477	6.01758e-05	0.00020291
SLC4A1	-3.29482	2.43835e-23	6.42102e-22
SLC44A5	2.58969	1.14392e-10	7.51321e-10
SLC39A8	-2.44373	2.93215e-35	3.82837e-32
SLC39A5	3.91877	5.46401e-09	2.99518e-08
SLC38A8	4.39805	0.000259541	0.000795079
SLC38A11	2.83689	1.34861e-06	5.65249e-06
SLC35F4	3.22403	1.67727e-06	6.9465e-06
SLC35F3	2.17731	4.20891e-06	1.65733e-05
SLC30A2	3.15537	5.63184e-05	0.000190854
SLC30A10	5.26266	0.000630313	0.00181634
SLC2A5	2.52472	2.97046e-24	8.75896e-23
SLC2A2	7.12756	0.000183466	0.000576534
SLC2A1-AS1	2.45079	2.45191e-25	8.22819e-24
SLC2A1	3.59526	3.57354e-31	3.98866e-29
SLC29A4P1	Inf	0.0154846	0.0338177
SLC29A4	3.19709	3.55475e-20	6.41718e-19
SLC28A2	4.44508	0.017003	0.0367762
SLC28A1	2.47266	3.54782e-13	3.05033e-12
SLC27A6	-2.24159	3.90851e-29	2.63112e-27
SLC26A4	2.25935	0.0186953	0.0400035
SLC25A5P5	4.13951	2.1339e-13	1.87721e-12
SLC25A48	4.54709	1.46637e-17	1.99193e-16
SLC25A39P2	-2.40973	3.80662e-06	1.50748e-05
SLC25A39P1	3.40418	0.000401527	0.00119231
SLC25A24P2	3.7719	0.0239952	0.0499764
SLC25A21	2.24439	1.48036e-09	8.635e-09
SLC25A15P3	2.79202	0.000861857	0.0024264
SLC25A10	2.22793	3.17958e-31	3.62092e-29
SLC24A2	5.17286	1.60426e-28	9.5209e-27
SLC22A18AS	2.48081	5.08124e-22	1.1343e-20
SLC22A11	2.75166	1.27049e-08	6.69065e-08
SLC1A1	-2.14671	2.66424e-30	2.38182e-28
SLC19A3	-2.86382	3.22751e-32	5.10429e-30
SLC18A3	7.42219	2.08636e-06	8.54185e-06
SLC17A9	2.56057	3.34223e-23	8.66309e-22
SLC17A4	4.33344	0.000144877	0.000462597
SLC16A9	3.2844	5.18432e-11	3.54005e-10
SLC16A8	2.28	4.68404e-14	4.43243e-13
SLC16A14P1	Inf	0.00660326	0.0156842
SLC16A14	2.8804	2.4249e-11	1.71895e-10
SLC15A1	4.0977	1.64401e-09	9.54495e-09
SLC14A2	4.09019	0.0014102	0.00382035
SLC14A1	-2.83903	1.09897e-24	3.39194e-23
SLC13A5	3.33034	0.000229478	0.000709095
SLAMF9	2.05105	8.35813e-11	5.56387e-10
SLAMF6P1	4.3321	1.92373e-05	6.96172e-05
SKOR2	6.98767	0.0005397	0.00157103
SKA3	3.31084	8.01903e-33	1.62532e-30
SKA1	3.15265	9.21121e-30	7.14288e-28
SIX6	3.12147	0.000255326	0.000783278
Six3os1_5	4.51375	1.67337e-06	6.93088e-06
Six3os1_4	Inf	0.000584326	0.00169146
Six3os1_2	6.48427	1.76863e-09	1.02293e-08
Six3os1_1	4.86178	3.77944e-09	2.10672e-08
SIX2	3.39687	1.15463e-09	6.81016e-09
SIX1	2.41438	5.18391e-18	7.40561e-17
SIRPG-AS1	2.15707	1.54353e-07	7.19575e-07
SIRPD	-2.05939	1.49413e-30	1.41731e-28
SIRPB1	-2.77769	9.58584e-34	3.20344e-31
SIM1	4.75487	1.94276e-07	8.95872e-07
SIGLEC11	-2.37678	1.44041e-30	1.37532e-28
SHOX2	3.7045	2.20223e-16	2.64187e-15
SHCBP1	2.37078	2.81837e-28	1.56665e-26
SHC1P1	2.2311	0.00639864	0.015253
SH3GL3	-4.09601	2.42387e-35	3.31911e-32
SH3GL2	-2.044	2.35775e-28	1.34523e-26
SH2D5	2.40097	0.00318206	0.00808592
SH2D4B	-2.19541	9.98125e-31	9.95693e-29
SH2D3C	-2.25645	4.03882e-34	1.79962e-31
SGOL1	3.34456	3.4934e-32	5.44805e-30
SGK2	2.59552	6.70192e-15	6.91538e-14
SGCG	-3.72575	3.18043e-35	3.92492e-32
SFTPD	-2.20528	5.15406e-30	4.24288e-28
SFTPC	-4.67031	5.24559e-36	1.33865e-32
SFTPA2	-2.60655	9.69963e-31	9.75925e-29
SFTPA1	-2.7662	1.77995e-32	3.11313e-30
SFRP5	-2.54955	1.84621e-26	7.39312e-25
SEZ6	2.26046	1.51709e-11	1.10058e-10
SETP5	2.45667	0.00995339	0.0227077
SETP1	2.09418	0.000261335	0.000800269
SERTM1	-4.62729	1.63124e-35	2.95428e-32
SERPINB7	2.55317	0.00614284	0.014685
SERPINB5	4.41613	1.31097e-06	5.50497e-06
SERPINB4	5.11825	6.86297e-06	2.63693e-05
SERPINA9	-2.07351	9.03063e-14	8.27766e-13
SERPINA7	6.01969	0.000149147	0.000475094
SERPINA4	8.44436	7.64079e-13	6.35145e-12
SERPINA2	-3.24943	1.24931e-06	5.25826e-06
SERINC2	2.08983	2.2184e-27	1.03531e-25
SEPT12	4.89572	7.76171e-17	9.78149e-16
SEPHS2P1	4.38285	5.82044e-05	0.000196747
SEMA6A	-2.49817	1.51149e-30	1.42382e-28
SEMA5A	-2.46238	6.71636e-31	6.93156e-29
SEMA3G	-3.18129	8.56997e-32	1.1566e-29
SELP	-2.28634	6.13274e-32	8.65101e-30
SELE	-2.86875	1.57238e-11	1.13833e-10
SEL1L2	-2.35539	3.73862e-14	3.57211e-13
SEC14L3	-3.04491	4.70449e-27	2.07604e-25
SDPR	-3.25773	1.97597e-35	3.08158e-32
SDHCP3	2.01189	0.000822841	0.00232483
SCUBE3	2.47262	1.0905e-09	6.45076e-09
SCUBE1	-3.51166	3.6101e-34	1.73232e-31
SCN8A	2.98505	1.3844e-19	2.33688e-18
SCN7A	-2.29863	8.21859e-30	6.44436e-28
SCN4B	-2.75585	2.0884e-33	5.80441e-31
SCN4A	3.3666	1.75267e-07	8.1256e-07
SCN3A	2.77603	0.014937	0.032748
SCHLAP1	6.54859	0.00544066	0.013156
SCGB1A1	-3.19028	3.37782e-21	6.8509e-20
SCG5	2.82353	2.70988e-20	4.95411e-19
SCG3	2.34205	4.03064e-10	2.4933e-09
SCARNA8	2.4202	3.14366e-05	0.000110392
SCARNA7	4.71125	5.99327e-07	2.62036e-06
SCARNA6	4.90623	2.38268e-07	1.08854e-06
SCARNA3	5.80609	0.00482122	0.0117905
SCARNA22	4.09189	4.2778e-11	2.94938e-10
SCARNA21	5.6492	7.89825e-13	6.55576e-12
SCARNA15	2.35508	9.1823e-05	0.000301654
SCARNA13	4.36477	4.43022e-05	0.000152387
SCARNA12	3.52472	2.6754e-10	1.69092e-09
SCARA5	-2.2511	2.84636e-24	8.4107e-23
SCAND3P1	3.95117	0.000111698	0.000362216
SC22CB-1D7.1	3.60447	7.62978e-05	0.000253557
SC22CB-109E1.1	3.78949	0.000155993	0.000495302
SBSPON	-2.16912	2.99909e-31	3.42929e-29
SBSN	4.24952	1.55377e-09	9.04721e-09
SBK1	2.64948	1.02107e-20	1.95918e-19
SATB2-AS1	3.08319	1.61636e-15	1.77692e-14
SAR1P1	2.19607	0.00277404	0.00712425
SAPCD2	3.86555	3.21899e-35	3.92492e-32
SAMSN1-AS1	3.48788	3.78779e-08	1.89771e-07
SAMD7	2.14016	0.00314425	0.00799637
SALRNA1	2.87433	5.40122e-15	5.61661e-14
SALL4P7	3.49793	1.75175e-06	7.23417e-06
SALL4	3.50015	2.52224e-28	1.42032e-26
SALL3	5.81048	3.6352e-08	1.82419e-07
SALL1	6.09832	7.58758e-09	4.10197e-08
SAGE1	4.76706	0.00563104	0.0135695
SAA3P	2.71531	0.00316847	0.00805357
S1PR1	-2.80049	6.11349e-35	5.44809e-32
S100P	5.03767	2.92142e-12	2.28627e-11
S100A7	5.35078	0.000190581	0.000597088
S100A3	-2.32439	1.71816e-24	5.20575e-23
S100A2	3.3589	1.05406e-15	1.1819e-14
S100A12	-2.00424	2.72993e-20	4.98914e-19
RXRG	-2.28152	8.72231e-29	5.48372e-27
RXFP2	-2.64828	4.55355e-29	3.02186e-27
RXFP1	-3.04282	9.59848e-33	1.85823e-30
RWDD4P1	2.67838	2.17311e-06	8.87374e-06
RUNDC3A-AS1	3.833	1.0722e-29	8.16776e-28
RUNDC3A	2.29873	0.00107278	0.00297236
RUFY4	2.35672	3.02704e-12	2.36597e-11
RTN4RL2	2.94717	3.44246e-17	4.49674e-16
RTKN2	-3.98859	6.99123e-35	5.77218e-32
RTBDN	5.21801	3.01745e-17	3.96649e-16
RSPO4	-2.18929	2.54221e-26	9.91226e-25
RSPO2	-2.531	5.75754e-30	4.71204e-28
RSPO1	-2.97472	2.44671e-34	1.32082e-31
RSPH6A	2.79619	0.000315091	0.000951952
RSL24D1P3	2.39722	0.01147	0.0257936
RSF1-IT1	2.08249	9.85208e-05	0.000322222
RS1	-3.72147	5.26055e-35	5.21276e-32
RRM2	3.34731	1.91447e-31	2.32147e-29
RPSAP56	2.91035	2.9308e-05	0.000103389
RPSAP52	5.1436	4.0113e-17	5.21311e-16
RPSAP23	2.53901	0.0217681	0.0458447
RPS8P6	2.79356	0.00834478	0.0193564
RPS7P2	2.67889	8.13663e-06	3.09391e-05
RPS7P15	2.27729	0.00565197	0.0136136
RPS7P13	Inf	0.0143382	0.0315472
RPS7P12	2.45566	0.000166564	0.000526779
RPS6P22	2.05649	4.81144e-06	1.88295e-05
RPS6P12	3.28622	0.000111738	0.000362324
RPS4XP12	Inf	0.00022905	0.000707852
RPS3P1	2.02075	0.00804035	0.0187283
RPS3AP53	2.49166	1.21887e-09	7.17757e-09
RPS3AP3	2.595	5.43362e-05	0.000184583
RPS2P25	Inf	0.000690725	0.00197411
RPS27P20	3.69865	0.000424664	0.00125629
RPS24P16	2.79446	0.00262234	0.00676434
RPS23P3	3.56527	0.0188172	0.0402443
RPS18P13	2.02868	9.71263e-10	5.77828e-09
RPS17P11	5.18186	1.80806e-05	6.57066e-05
RPS16P9	5.41061	2.59623e-09	1.47337e-08
RPS16P8	4.09234	0.00227319	0.00593681
RPS16P5	3.22293	0.0173073	0.0373782
RPS15P9	3.69609	0.00102646	0.0028539
RPS15AP9	Inf	0.000272149	0.000829988
RPS14P7	Inf	0.0132754	0.0294511
RPS12P2	2.80047	2.51754e-08	1.28481e-07
RPLP0P2	2.07467	3.03076e-14	2.91963e-13
RPL7P52	2.37353	0.0138932	0.0306798
RPL7P49	2.75293	0.000269333	0.000822384
RPL7P42	3.07909	3.5527e-09	1.98625e-08
RPL7P28	2.40311	8.53339e-08	4.09899e-07
RPL7L1P8	2.24803	6.33189e-07	2.76024e-06
RPL7L1P13	3.26972	0.000271484	0.0008285
RPL7AP65	2.68646	0.000734553	0.00209128
RPL7AP3	2.52356	0.0165511	0.0359247
RPL7AP26	2.27688	2.38589e-10	1.51545e-09
RPL5P13	5.04688	0.000506235	0.00148121
RPL39P29	2.17542	0.00239456	0.00622772
RPL39P28	4.91456	0.0121784	0.0272479
RPL39L	2.41998	2.09099e-22	4.88941e-21
RPL37P3	Inf	3.36329e-07	1.51351e-06
RPL37P1	2.36547	3.55875e-09	1.98943e-08
RPL36AP48	2.55043	0.0144275	0.0317325
RPL36AP33	3.41589	0.0020262	0.00533869
RPL35AP25	3.84457	0.0197884	0.0421017
RPL35AP	2.10155	0.0180622	0.0387952
RPL34P17	2.17887	0.00543369	0.0131448
RPL32P9	3.10227	0.00450832	0.0110931
RPL32P33	4.71046	9.05255e-18	1.25988e-16
RPL32P26	2.01064	0.000127313	0.000409705
RPL31P58	3.1543	0.020014	0.042514
RPL23AP77	4.06339	1.79855e-19	2.99721e-18
RPL23AP68	Inf	0.00521916	0.0126706
RPL23AP50	2.65585	0.0144701	0.0318163
RPL23AP23	4.356	0.000518076	0.0015131
RPL18P13	2.11618	0.00136228	0.00369977
RPL17P3	2.44433	0.0127536	0.0284117
RPL17P11	4.72842	0.00211278	0.00555198
RPL13P4	2.51511	0.00402708	0.0100192
RPL13AP17	-3.96392	3.003e-33	7.52668e-31
RPL12P3	3.29869	0.0191979	0.0409899
RPL12P24	5.16139	0.0092798	0.0213104
RPL12P11	2.47697	0.00148919	0.00401862
RPE65	3.2208	0.0209429	0.0442895
RP6-99M1.3	2.34853	0.00330301	0.00835615
RP6-91H8.5	3.68367	0.0038988	0.00972847
RP6-65G23.3	2.96754	6.37105e-33	1.3297e-30
RP6-191P20.5	5.13864	2.81348e-20	5.13183e-19
RP6-191P20.4	4.94047	1.37025e-16	1.68226e-15
RP6-191P20.3	4.85223	0.0017218	0.00459706
RP6-114E22.1	5.07471	2.5413e-07	1.15771e-06
RP5-984P4.6	7.18506	2.01858e-07	9.28849e-07
RP5-968D22.3	5.52549	6.3089e-08	3.07626e-07
RP5-968D22.1	5.24054	3.2214e-08	1.62702e-07
RP5-967N21.7	Inf	0.00660326	0.0156842
RP5-965G21.5	3.00919	0.000521573	0.00152236
RP5-965G21.4	2.10028	3.27515e-13	2.82453e-12
RP5-963E22.6	2.10362	4.6284e-25	1.49944e-23
RP5-952N6.1	3.96722	0.00185214	0.0049156
RP5-951N9.1	3.02121	0.00327113	0.00828189
RP5-944M2.3	3.23907	0.000435296	0.00128537
RP5-944M2.2	3.79476	0.000458184	0.00134884
RP5-944M2.1	3.57711	0.00411499	0.0102193
RP5-940J5.3	2.19575	1.0353e-16	1.28709e-15
RP5-933B4.1	4.48532	0.00121452	0.00333009
RP5-928E24.2	3.75375	0.000233547	0.000720917
RP5-921G16.2	Inf	0.000323045	0.000974099
RP5-921G16.1	3.6644	0.00453823	0.0111598
RP5-916L7.2	2.08426	0.00510457	0.0124203
RP5-908M14.10	2.33851	1.86452e-22	4.38542e-21
RP5-907D15.4	4.10093	2.09395e-25	7.10303e-24
RP5-907C10.3	2.60379	1.25916e-08	6.63661e-08
RP5-893G23.1	-2.40053	4.02672e-07	1.79679e-06
RP5-892G5.2	2.65198	0.00545668	0.0131879
RP5-875O13.7	3.52696	4.23874e-13	3.61775e-12
RP5-872K7.7	2.47602	0.00395778	0.0098651
RP5-849H19.3	3.96807	0.000480724	0.00141084
RP5-839B4.8	-2.94029	1.01849e-31	1.33097e-29
RP5-836N17.4	3.91092	3.32607e-18	4.84776e-17
RP5-826L7.1	-3.39824	1.09451e-34	7.77835e-32
RP5-823G15.5	3.55111	5.05136e-08	2.49033e-07
RP5-1185H19.2	-2.00349	1.45072e-12	1.17208e-11
RP5-1174J21.2	2.80123	0.0138667	0.030631
RP5-1170K4.7	3.00332	6.50857e-05	0.000218438
RP5-1166A24.1	4.32696	0.0179669	0.0386436
RP5-1147A1.2	2.07923	0.00511698	0.0124478
RP5-1121A15.3	5.24476	1.33333e-05	4.92642e-05
RP5-1120P11.1	3.02004	7.65309e-17	9.65328e-16
RP5-1119A7.14	2.80037	3.56306e-06	1.41642e-05
RP5-1103B4.3	-3.2826	2.65199e-23	6.94777e-22
RP5-1100H13.3	4.75755	5.60108e-05	0.000189881
RP5-1092A11.2	2.57717	2.45233e-05	8.74834e-05
RP5-1070A16.1	4.8874	5.60799e-06	2.17661e-05
RP5-1063M23.2	3.20681	2.04155e-16	2.4591e-15
RP5-1063M23.1	3.05615	0.000875122	0.00246177
RP5-1061H20.5	2.66439	0.00995257	0.0227067
RP5-1061H20.4	2.40865	3.32091e-30	2.89063e-28
RP5-1059H15.1	3.32835	0.000122744	0.000395819
RP5-1056H1.2	2.0524	3.72187e-16	4.36783e-15
RP5-1051H14.2	4.61299	0.0152743	0.0334221
RP5-1050K3.3	5.33925	1.1476e-05	4.27791e-05
RP5-1044H5.1	4.96434	0.0198714	0.0422496
RP5-1033H2.1	-2.03486	0.000264756	0.000810108
RP5-1028L10.2	3.38115	0.00463124	0.0113671
RP5-1018K9.1	2.00168	0.00106554	0.00295405
RP5-1011O1.3	3.61257	2.88084e-07	1.30456e-06
RP5-1011O1.2	2.56927	0.00114444	0.00315411
RP5-1007F24.1	-2.1854	1.51756e-28	9.05426e-27
RP4-809F18.2	4.28686	2.38092e-06	9.68496e-06
RP4-809F18.1	4.41892	4.72521e-06	1.85024e-05
RP4-801G22.3	Inf	0.00564571	0.0136002
RP4-801G22.2	Inf	2.01955e-05	7.28076e-05
RP4-800M22.2	2.13328	0.0174639	0.0376874
RP4-800F24.1	2.93952	0.00840522	0.0194861
RP4-799P18.4	5.11405	0.00257826	0.00666012
RP4-799P18.3	4.66111	0.00186627	0.00494924
RP4-799P18.2	2.23612	1.18697e-07	5.61226e-07
RP4-799G3.2	-2.12134	4.88328e-15	5.10259e-14
RP4-799G3.1	-2.14637	1.41305e-13	1.26952e-12
RP4-797C5.2	3.29302	4.57148e-07	2.02618e-06
RP4-784A16.4	3.41877	0.000405285	0.00120276
RP4-784A16.3	3.71619	2.43206e-08	1.24311e-07
RP4-784A16.2	2.55548	0.00194044	0.00513055
RP4-784A16.1	Inf	0.00380574	0.00951315
RP4-781K5.9	2.68586	0.00168911	0.00451558
RP4-781K5.5	5.51751	0.000127757	0.00041093
RP4-778K6.3	3.01325	7.50328e-11	5.02169e-10
RP4-777L9.3	2.76782	5.71384e-05	0.000193353
RP4-769N13.7	2.21911	0.00332306	0.00839671
RP4-765H13.1	4.1121	2.41676e-07	1.10357e-06
RP4-764O22.1	Inf	0.00133703	0.00363652
RP4-763G1.2	3.31253	0.0180894	0.0388431
RP4-760C5.3	2.79537	6.28028e-17	8.00622e-16
RP4-753M9.1	6.4373	0.000505098	0.0014782
RP4-753D10.3	-3.96127	6.6693e-38	2.4502e-34
RP4-745K6.1	5.80424	0.000469064	0.00137892
RP4-743O11.1	Inf	0.0227195	0.0475878
RP4-738P15.1	3.48403	1.01323e-07	4.82532e-07
RP4-738P11.3	3.15025	3.37477e-05	0.000118028
RP4-736H5.3	Inf	0.00351535	0.00884476
RP4-735C1.4	-2.08409	3.16019e-26	1.22192e-24
RP4-724E16.2	2.64816	2.36775e-25	7.96004e-24
RP4-719C8.1	-2.07343	0.000434411	0.0012831
RP4-718J7.4	4.18381	0.00924771	0.0212436
RP4-715N11.2	2.714	0.00108289	0.0029983
RP4-712E4.2	Inf	5.40167e-13	4.55628e-12
RP4-712E4.1	4.95217	4.26276e-17	5.52329e-16
RP4-694A7.2	5.87871	1.44962e-18	2.19251e-17
RP4-680D5.8	2.24088	1.84139e-12	1.47204e-11
RP4-676L2.1	4.05295	2.94771e-14	2.84548e-13
RP4-673D20.5	Inf	0.01053	0.0238796
RP4-672N11.1	-2.24468	0.000303675	0.000919938
RP4-669K10.8	2.00887	3.28982e-20	5.96192e-19
RP4-669H2.1	2.47284	0.00068108	0.00194833
RP4-666F24.3	-2.40361	3.17231e-17	4.16324e-16
RP4-663N10.2	4.37482	0.000671993	0.00192478
RP4-656G21.1	4.79761	0.00270447	0.00695957
RP4-655C5.4	2.71378	0.0032382	0.00821705
RP4-654C18.1	2.49971	2.36972e-06	9.64221e-06
RP4-640H8.2	2.3286	0.0068542	0.0162205
RP4-635A23.3	3.09875	0.00610784	0.0146088
RP4-631H13.2	3.96612	9.86925e-08	4.71004e-07
RP4-620E11.4	2.46156	0.00483044	0.0118034
RP4-616B8.6	2.50793	2.59864e-09	1.47459e-08
RP4-610C12.4	4.3428	3.80802e-10	2.36027e-09
RP4-610C12.3	2.60509	4.03087e-07	1.7985e-06
RP4-610C12.1	4.75748	0.00865055	0.0199979
RP4-609E1.2	2.7128	0.00196082	0.00517956
RP4-595K12.2	4.27868	4.44533e-06	1.74625e-05
RP4-594A5.1	7.38979	7.48751e-19	1.1703e-17
RP4-583K8.1	Inf	0.0210455	0.0444513
RP4-576H24.5	-2.30302	4.30444e-06	1.69411e-05
RP4-576H24.4	-2.22078	2.91436e-21	5.95852e-20
RP4-576H24.2	-2.10198	1.60965e-28	9.5428e-27
RP4-575N6.5	-2.84813	2.96415e-33	7.46262e-31
RP4-575N6.4	-2.48458	1.38476e-31	1.7449e-29
RP4-569D19.5	2.44867	0.0165614	0.0359414
RP4-564M11.2	-2.29403	3.34617e-29	2.27438e-27
RP4-555L14.4	3.45209	6.20636e-08	3.02942e-07
RP4-547N15.3	-2.05029	1.75858e-11	1.26807e-10
RP4-539M6.21	2.14957	3.12261e-06	1.25179e-05
RP4-539M6.14	-2.12888	2.0691e-16	2.49175e-15
RP4-536B24.4	3.55615	7.31703e-13	6.09767e-12
RP4-536B24.3	2.20023	1.94414e-05	7.02967e-05
RP4-536B24.2	3.20265	8.79417e-08	4.2192e-07
RP4-529N6.1	3.50224	2.46627e-05	8.79413e-05
RP3-523K23.2	3.29553	2.33896e-05	8.36322e-05
RP3-522D1.1	2.74526	5.24451e-06	2.04289e-05
RP3-512B11.3	2.15813	2.13478e-17	2.84552e-16
RP3-497J21.1	3.56761	2.39234e-09	1.36483e-08
RP3-495K2.4	2.19922	0.000334234	0.00100605
RP3-495K2.3	4.3518	0.0148947	0.0326679
RP3-495K2.2	2.99112	1.60018e-09	9.30105e-09
RP3-477M7.6	2.198	0.000476281	0.00139904
RP3-474G15.1	Inf	0.00380574	0.00951315
RP3-468O1.6	2.69155	0.00186631	0.00494924
RP3-461P17.9	3.10312	0.000471526	0.00138572
RP3-449H6.1	2.97529	0.00784771	0.0183222
RP3-446N13.5	4.91605	0.0185216	0.0396756
RP3-443C4.2	5.18392	0.000582327	0.00168652
RP3-438O4.4	4.43622	2.87167e-05	0.000101463
RP3-434P1.6	4.77736	0.00766776	0.0179454
RP3-430A16.1	2.33297	0.0116764	0.0262166
RP3-429G5.5	Inf	0.00482409	0.0117905
RP3-425P12.2	-3.21138	1.20207e-10	7.87033e-10
RP3-425P12.1	-2.3135	8.47601e-06	3.21294e-05
RP3-425C14.5	2.70749	4.4323e-13	3.77377e-12
RP3-410C9.2	3.93186	2.61002e-05	9.2708e-05
RP3-407E4.4	4.23589	2.5521e-15	2.74068e-14
RP3-407E4.3	6.269	7.25264e-22	1.59293e-20
RP3-407E4.2	5.43165	2.29291e-19	3.77732e-18
RP3-405J10.5	2.69993	2.92114e-10	1.839e-09
RP3-398G3.5	4.43156	0.000285737	0.000868833
RP3-389A20.5	2.54255	0.0166258	0.0360715
RP3-388N13.5	2.01148	1.01131e-09	6.00764e-09
RP3-380B8.4	2.13872	4.89731e-08	2.41863e-07
RP3-368B9.2	Inf	0.00133703	0.00363652
RP3-363L9.1	5.57067	0.000572116	0.00165842
RP3-359N14.2	3.76275	1.4814e-05	5.44523e-05
RP3-359N14.1	2.6193	3.2964e-08	1.6634e-07
RP3-348I23.2	4.1929	0.0185	0.0396324
RP3-344J20.3	3.6479	0.00190868	0.00505252
RP3-344J20.1	Inf	0.000635372	0.00182951
RP3-340N1.2	6.12804	1.52827e-25	5.28661e-24
RP3-333B15.5	3.92006	7.99627e-07	3.44328e-06
RP3-332B22.1	-2.67002	1.54553e-29	1.14323e-27
RP3-331H24.5	-2.19778	8.6365e-09	4.63733e-08
RP3-326I13.1	6.37613	8.82428e-05	0.000290536
RP3-325F22.5	2.01367	1.08681e-16	1.34784e-15
RP3-324O17.7	2.41388	2.7559e-07	1.2503e-06
RP3-323N1.2	3.57504	0.000754186	0.00214326
RP3-323A16.1	3.02284	6.63395e-07	2.88482e-06
RP13-895J2.6	3.51412	8.77103e-05	0.000288867
RP13-895J2.3	2.50203	0.00250842	0.00649676
RP13-895J2.2	2.14955	2.28716e-05	8.18824e-05
RP13-81N3.2	4.32897	0.00698609	0.0165006
RP13-77O11.12	#NAME?	0.00325084	0.00823498
RP13-766D20.4	3.77975	5.17461e-14	4.86874e-13
RP13-714J12.1	2.20391	3.6853e-06	1.46258e-05
RP13-631K18.3	2.04694	1.55525e-10	1.00711e-09
RP13-614K11.2	6.87085	0.00107059	0.00296713
RP13-60M5.2	Inf	0.0194937	0.0415329
RP13-577H12.2	-2.7963	2.43787e-30	2.19694e-28
RP13-516M14.4	2.04379	1.58106e-15	1.73982e-14
RP13-497K6.1	-2.81679	3.61776e-15	3.83882e-14
RP13-492C18.1	Inf	0.0194937	0.0415329
RP13-488H8.1	5.19418	0.0190621	0.0407278
RP13-487P22.1	3.45636	5.46135e-05	0.000185469
RP13-463N16.6	5.41037	2.04506e-26	8.1142e-25
RP13-455A7.1	5.14459	2.7631e-05	9.77865e-05
RP13-444H2.1	-2.12196	0.00062983	0.00181504
RP13-415G19.2	2.61974	3.47287e-18	5.04991e-17
RP13-401N8.7	2.13884	0.000132312	0.000424648
RP13-395E19.2	3.25012	0.00684788	0.0162076
RP13-379O24.2	4.436	0.00146238	0.00395103
RP13-347D8.1	5.28942	2.19153e-13	1.92519e-12
RP13-30A9.1	-2.42349	8.78058e-09	4.71154e-08
RP13-238F13.3	4.13656	0.00832083	0.0193183
RP13-216E22.5	2.05931	0.00166035	0.00444482
RP13-204A15.5	2.35652	0.00388433	0.0096957
RP13-192B19.2	4.52682	3.73033e-06	1.47925e-05
RP13-16H11.7	4.30011	0.0149251	0.0327268
RP13-16H11.5	2.18248	0.000504012	0.00147517
RP13-150K15.1	3.34853	0.0044186	0.0108933
RP13-1039J1.4	2.50997	0.000993701	0.00276898
RP13-1016M1.2	-2.00894	1.14104e-25	4.02396e-24
RP11-9L18.3	3.13943	0.0116216	0.026101
RP11-9E13.4	2.58261	6.25139e-10	3.7947e-09
RP11-99A14.1	2.51186	0.000323613	0.000975652
RP11-998D10.4	4.83092	0.00770927	0.0180327
RP11-991C1.1	2.50039	0.0232995	0.0486971
RP11-98L5.4	6.27511	5.01805e-05	0.0001713
RP11-98L12.2	Inf	0.00901776	0.0207672
RP11-98G7.1	4.37191	9.799e-23	2.39506e-21
RP11-98D18.9	2.07875	2.79243e-28	1.55531e-26
RP11-98D18.17	2.31732	4.42762e-16	5.16262e-15
RP11-98D18.1	2.04111	7.6087e-05	0.000252991
RP11-982M15.8	2.11517	6.57266e-13	5.49529e-12
RP11-97N19.2	2.48283	0.00749545	0.0175795
RP11-97N10.1	Inf	0.00901776	0.0207672
RP11-977P2.1	-4.12595	1.29023e-11	9.42824e-11
RP11-973N13.5	3.85389	0.0117167	0.0262936
RP11-96J15.1	-3.11323	0.00896033	0.0206604
RP11-96H17.3	4.38538	1.00053e-06	4.26002e-06
RP11-96H17.1	4.94525	6.50525e-09	3.53865e-08
RP11-96C21.1	3.32359	1.09087e-07	5.17314e-07
RP11-96B2.1	4.15345	1.88194e-06	7.74221e-06
RP11-96A15.1	2.05275	0.00640594	0.0152681
RP11-968A15.2	2.18167	1.86975e-18	2.7911e-17
RP11-964E11.2	3.36075	1.69715e-20	3.17928e-19
RP11-962G15.1	8.15428	0.000427252	0.00126335
RP11-95P9.1	3.65683	0.017181	0.0371296
RP11-95M15.1	4.61164	5.40451e-10	3.30097e-09
RP11-95I16.2	-2.38903	1.65119e-30	1.54247e-28
RP11-95G17.2	3.19327	1.16403e-05	4.33399e-05
RP11-959I15.1	Inf	0.00713975	0.0168232
RP11-959F10.4	2.27785	0.0123847	0.0276522
RP11-94P11.4	6.82085	0.000132974	0.000426675
RP11-94I2.4	2.70384	1.94942e-17	2.60897e-16
RP11-94A24.1	2.86389	0.00132538	0.00360885
RP11-946P6.4	3.30642	4.52354e-10	2.78379e-09
RP11-945A11.1	3.35828	0.0185522	0.0397306
RP11-944C7.1	2.34705	0.00281388	0.0072173
RP11-93O14.3	2.94598	8.95287e-06	3.38183e-05
RP11-93M12.1	5.34658	0.0126122	0.0281232
RP11-93K22.6	2.29733	1.21311e-07	5.73102e-07
RP11-93K22.13	4.00048	3.59684e-32	5.59383e-30
RP11-93K22.1	2.14439	1.6942e-07	7.86617e-07
RP11-93H12.4	2.76222	4.86821e-07	2.15209e-06
RP11-932O9.10	2.70618	5.32618e-21	1.05366e-19
RP11-932A10.1	Inf	0.0167212	0.0362322
RP11-927P21.6	2.01348	7.62067e-05	0.000253284
RP11-923I11.8	2.82148	0.0131308	0.0291706
RP11-91K9.1	2.66803	2.0886e-08	1.07578e-07
RP11-91K8.4	2.04195	3.57274e-10	2.22254e-09
RP11-91K11.2	5.42158	0.000800141	0.00226629
RP11-91J3.2	Inf	0.0210455	0.0444513
RP11-91I8.1	-2.22951	7.07126e-11	4.74996e-10
RP11-91I20.4	4.13155	0.0214172	0.045165
RP11-91I20.2	2.06104	1.88113e-05	6.81723e-05
RP11-91H12.4	2.19359	0.0128365	0.0285756
RP11-91H12.1	2.87173	0.00497384	0.012128
RP11-90L1.8	2.13681	1.47291e-08	7.71202e-08
RP11-909N17.2	4.65547	2.02504e-14	1.98658e-13
RP11-907D1.3	2.88155	0.0072237	0.0170032
RP11-8L2.1	6.93506	6.01243e-13	5.04794e-12
RP11-89M22.3	-2.2565	5.36185e-13	4.52337e-12
RP11-89M20.2	Inf	0.00053726	0.00156449
RP11-89K21.2	Inf	0.000249701	0.000767155
RP11-89K21.1	6.87457	2.56703e-18	3.7827e-17
RP11-897M7.4	4.96581	9.53152e-05	0.000312338
RP11-897M7.2	4.23221	0.0231127	0.0483373
RP11-897M7.1	5.1538	2.68005e-07	1.21815e-06
RP11-895M11.3	2.69184	1.32673e-19	2.24696e-18
RP11-895M11.2	3.47419	1.95879e-19	3.25073e-18
RP11-895K13.2	Inf	0.00324656	0.00823453
RP11-893F2.6	3.52135	6.83173e-14	6.34603e-13
RP11-893F2.5	2.65993	5.15635e-11	3.52181e-10
RP11-893F2.14	2.33212	0.000222722	0.000689588
RP11-88I21.2	-4.87446	3.51464e-36	1.09623e-32
RP11-88I21.1	3.01771	3.22118e-08	1.62702e-07
RP11-886D15.1	-2.44953	6.21926e-19	9.81637e-18
RP11-883G14.1	2.90615	0.0148648	0.0326061
RP11-881M11.4	2.35801	1.07042e-08	5.69389e-08
RP11-87G24.6	2.37725	1.34293e-06	5.63205e-06
RP11-87G24.2	2.33445	5.21788e-05	0.000177641
RP11-876N24.2	2.13508	0.0126645	0.0282276
RP11-875O11.3	2.28976	7.16755e-20	1.25127e-18
RP11-874J12.4	3.27488	0.00185959	0.00493328
RP11-866E20.3	2.16961	0.00253916	0.00656637
RP11-865I6.2	2.58575	0.000581779	0.00168504
RP11-864G5.8	Inf	0.0210455	0.0444513
RP11-863P13.6	-2.03335	4.94658e-06	1.93301e-05
RP11-863P13.4	-2.37752	2.75417e-22	6.36064e-21
RP11-863P13.3	2.60009	4.68333e-16	5.4472e-15
RP11-85O21.4	Inf	0.00834356	0.0193543
RP11-85O21.2	5.22037	0.000182512	0.000573761
RP11-855O10.2	2.47667	7.08842e-06	2.71851e-05
RP11-84O12.3	2.9567	0.0098627	0.0225191
RP11-84N19.1	Inf	0.000104147	0.000339348
RP11-84D1.1	2.49574	2.11171e-14	2.06799e-13
RP11-849F2.4	-2.96399	6.44824e-11	4.35229e-10
RP11-846C15.2	4.11126	0.00861038	0.0199197
RP11-844P9.2	2.16228	0.00256523	0.00662831
RP11-844G16.3	2.08616	0.0152056	0.0332836
RP11-844G16.1	2.49384	0.000844053	0.00237974
RP11-841C19.1	3.2696	0.0111905	0.0252316
RP11-83B20.10	2.44089	4.84312e-05	0.000165736
RP11-838N2.5	2.7138	0.0222042	0.0466808
RP11-838N2.3	Inf	0.00771874	0.0180429
RP11-834C11.6	2.92125	1.43954e-07	6.73783e-07
RP11-831F12.3	2.20604	2.6125e-08	1.3317e-07
RP11-82L7.4	4.77717	0.000644934	0.00185447
RP11-829H16.3	2.7335	1.21522e-10	7.95359e-10
RP11-823P9.3	2.3166	0.0146628	0.0321983
RP11-820K3.3	2.57067	0.000567719	0.00164678
RP11-820K3.2	3.87199	0.00715487	0.0168539
RP11-81M19.3	4.47124	8.66228e-14	7.96343e-13
RP11-81K13.1	3.63184	0.00013361	0.000428571
RP11-81H3.2	7.29743	4.69286e-23	1.19597e-21
RP11-81H14.4	Inf	0.000493872	0.00144715
RP11-81B10.2	Inf	0.0194937	0.0415329
RP11-818F20.5	4.43148	4.39146e-15	4.61445e-14
RP11-817G13.3	2.2393	0.000476418	0.00139937
RP11-815M8.1	2.17177	7.42904e-06	2.84125e-05
RP11-815J21.3	3.73269	6.80845e-05	0.000227921
RP11-813P10.1	5.36944	0.000659297	0.00189228
RP11-813N20.1	4.18146	0.00735117	0.0172728
RP11-812I20.2	3.95529	0.00400734	0.00997446
RP11-812E19.9	2.38775	3.0138e-10	1.89372e-09
RP11-812E19.14	3.2593	8.6078e-06	3.26091e-05
RP11-812E19.12	2.58626	3.67442e-05	0.000127783
RP11-812E19.10	4.2237	3.75883e-06	1.48992e-05
RP11-811I15.1	3.35412	0.000708127	0.00202004
RP11-80I3.1	2.96489	1.62837e-06	6.75395e-06
RP11-80H5.6	2.14393	0.00467557	0.0114684
RP11-80H5.2	3.92613	1.03811e-13	9.45839e-13
RP11-80F22.15	Inf	0.0167212	0.0362322
RP11-80B9.1	3.3395	0.00020145	0.000627776
RP11-809H16.4	4.55187	5.59806e-05	0.00018979
RP11-809H16.3	3.03083	0.00123263	0.00337529
RP11-807E13.3	2.38836	0.000125451	0.000404154
RP11-806L2.5	2.20325	3.05714e-06	1.22747e-05
RP11-806K15.1	-2.28117	4.819e-40	3.00614e-36
RP11-805L22.3	6.21414	0.0113814	0.0256075
RP11-805I24.3	-4.06126	1.20336e-33	3.79553e-31
RP11-803D5.1	2.18397	1.20634e-14	1.20834e-13
RP11-802F5.1	3.26151	0.00268632	0.00691731
RP11-802D6.1	2.14454	2.94583e-15	3.14964e-14
RP11-800A18.4	2.7027	2.98004e-07	1.34742e-06
RP11-7F17.7	3.60145	2.02749e-06	8.31175e-06
RP11-7F17.1	3.36073	2.31601e-07	1.05972e-06
RP11-7C6.1	-2.02533	1.78438e-06	7.36135e-06
RP11-79E3.3	6.42899	0.00539704	0.0130617
RP11-79C6.2	-2.11967	8.87983e-10	5.30193e-09
RP11-79C6.1	-2.06223	3.19997e-06	1.28033e-05
RP11-799B12.2	2.06552	2.79539e-10	1.7628e-09
RP11-798L4.1	4.58468	0.00311974	0.00793835
RP11-798K23.4	2.79072	0.0155971	0.0340368
RP11-796E10.1	4.80021	4.01536e-16	4.69949e-15
RP11-796A5.3	2.4684	0.00917934	0.0210969
RP11-794G24.1	3.61001	6.33724e-25	2.01126e-23
RP11-791N19.1	5.56044	0.0215739	0.0454697
RP11-78L16.1	8.46875	0.00027891	0.000849132
RP11-78F17.3	3.81157	0.000357962	0.00107184
RP11-78F17.1	4.07567	2.80348e-06	1.13015e-05
RP11-78C3.1	2.83519	6.23855e-06	2.40656e-05
RP11-78A19.4	3.58579	0.000256211	0.00078582
RP11-788A1.1	Inf	0.01053	0.0238796
RP11-787P24.1	2.20295	0.00702247	0.0165768
RP11-787D18.2	Inf	0.00521916	0.0126706
RP11-787D18.1	Inf	0.00053726	0.00156449
RP11-787D11.1	3.1001	0.00240053	0.00624208
RP11-785D18.3	4.97872	0.000451223	0.00132975
RP11-783L4.1	2.2668	0.00166981	0.00446718
RP11-783K16.5	3.52898	8.14952e-34	2.84185e-31
RP11-77P16.3	2.14182	0.00448473	0.0110413
RP11-77I22.4	2.45491	0.000716488	0.00204254
RP11-77H9.6	2.09253	7.27167e-10	4.38181e-09
RP11-77A13.1	-3.02591	4.26157e-21	8.53271e-20
RP11-776H12.1	5.06151	4.55295e-08	2.2565e-07
RP11-776B3.1	5.51477	0.0224971	0.0472294
RP11-775L16.1	5.43579	0.0069715	0.0164696
RP11-774O3.2	-2.72627	0.00387361	0.00967076
RP11-774I5.1	Inf	0.00041704	0.0012355
RP11-774D14.1	2.58648	3.48715e-11	2.42662e-10
RP11-771K4.1	3.48312	2.0277e-10	1.2966e-09
RP11-76E17.2	Inf	0.01053	0.0238796
RP11-76E16.2	2.36655	1.21417e-05	4.51228e-05
RP11-768G7.3	-3.1022	1.89982e-14	1.8706e-13
RP11-768B22.2	2.82246	2.33175e-13	2.04357e-12
RP11-766F14.2	3.95349	1.33927e-07	6.29314e-07
RP11-764E7.1	5.19687	0.000645145	0.00185489
RP11-760D2.10	4.64033	0.0160471	0.0349294
RP11-75L1.6	2.65347	0.00724661	0.0170514
RP11-75C10.9	2.06227	0.0138849	0.0306629
RP11-758M4.4	5.31385	0.000238891	0.000736319
RP11-758I14.3	2.13776	7.12728e-10	4.29988e-09
RP11-756P10.7	-3.94545	1.75256e-20	3.27871e-19
RP11-756H20.1	3.32177	0.00185825	0.00493018
RP11-755O11.2	2.52319	0.0139787	0.0308447
RP11-755E23.3	2.67975	0.0110095	0.0248556
RP11-754N21.1	-2.58763	9.05296e-15	9.20095e-14
RP11-754I20.1	Inf	0.0210455	0.0444513
RP11-752D24.2	2.7509	0.00032268	0.000973047
RP11-74M13.5	4.75538	4.66894e-25	1.51098e-23
RP11-74E22.4	3.82566	0.0184541	0.0395387
RP11-749H17.2	5.78829	0.00589543	0.0141445
RP11-746P2.6	Inf	0.0167212	0.0362322
RP11-746P2.3	3.23433	4.90552e-05	0.000167665
RP11-746B8.1	4.02495	0.00301126	0.00768182
RP11-744O11.2	3.43743	0.000180083	0.000566504
RP11-744J10.3	2.74567	0.00337521	0.0085208
RP11-742B18.1	3.66429	1.89248e-17	2.53579e-16
RP11-740N7.4	2.45331	8.79376e-06	3.32598e-05
RP11-73M7.1	2.20034	7.8577e-10	4.71975e-09
RP11-738B7.1	3.58939	3.61605e-25	1.18862e-23
RP11-736K20.4	-2.2881	1.74618e-30	1.61775e-28
RP11-734K21.5	3.86351	5.1159e-17	6.58313e-16
RP11-734K21.3	3.84498	1.12717e-08	5.97572e-08
RP11-734K21.2	3.62077	5.81e-18	8.258e-17
RP11-734I18.1	4.74483	0.00760172	0.0177982
RP11-731J8.2	2.26464	0.0141945	0.0312764
RP11-730K11.1	2.67649	4.69148e-12	3.59631e-11
RP11-730G20.1	4.0453	0.0132522	0.0294194
RP11-728B21.3	2.21574	1.34806e-05	4.97725e-05
RP11-726G23.7	5.4125	0.00246559	0.00639558
RP11-726G23.10	3.45012	0.00236839	0.00616526
RP11-724M22.1	3.34424	0.00115507	0.00318011
RP11-723C11.2	3.17807	0.000351652	0.00105515
RP11-722M1.1	4.31191	0.00872085	0.0201504
RP11-720L2.2	2.24751	0.00293532	0.00750444
RP11-720D4.2	5.171	0.00248018	0.00642986
RP11-71H17.8	2.74831	0.00361659	0.00907592
RP11-71H17.1	2.43961	2.48579e-10	1.5757e-09
RP11-71B7.1	2.44741	1.39403e-05	5.13819e-05
RP11-718O11.1	3.63039	1.54609e-08	8.07999e-08
RP11-715F3.1	2.48896	0.0217751	0.045856
RP11-713N11.5	3.02539	0.0071442	0.0168316
RP11-713H12.2	2.11902	0.000308305	0.000933008
RP11-713C5.1	4.52091	5.44022e-19	8.62068e-18
RP11-711K1.8	4.82804	0.00461913	0.0113394
RP11-711K1.7	4.29044	0.000357834	0.00107163
RP11-711C17.1	Inf	0.00411942	0.0102242
RP11-70L8.4	2.2172	4.41554e-08	2.19252e-07
RP11-70K10.2	Inf	0.0194937	0.0415329
RP11-70F11.11	4.30384	0.000180613	0.000568045
RP11-709A23.2	2.0745	3.55545e-07	1.59512e-06
RP11-707M1.1	4.15386	1.48203e-05	5.44682e-05
RP11-706D8.3	3.98678	0.000699509	0.00199667
RP11-706C16.8	4.9896	3.14232e-05	0.000110352
RP11-705O24.4	2.92082	0.00458462	0.0112618
RP11-705O24.1	2.91526	5.46031e-07	2.39967e-06
RP11-705C15.4	2.32492	4.14215e-06	1.63324e-05
RP11-701P16.5	-3.4765	8.74364e-34	3.01366e-31
RP11-701I24.3	2.90293	0.0216431	0.0456036
RP11-700F16.3	3.1666	0.000138639	0.00044383
RP11-700E23.2	3.94414	0.0105044	0.0238397
RP11-700A24.1	2.48799	1.04713e-19	1.79783e-18
RP11-6N13.1	7.46116	2.12017e-06	8.67269e-06
RP11-6J21.2	3.02341	0.00109033	0.00301771
RP11-6F2.5	4.37542	4.63451e-15	4.85439e-14
RP11-6C14.1	Inf	0.018055	0.0387811
RP11-6B4.1	2.64461	0.0106678	0.0241646
RP11-69M1.3	2.29925	4.70887e-06	1.84436e-05
RP11-69L16.6	5.07538	5.71911e-10	3.48478e-09
RP11-69H7.4	2.30873	0.0116901	0.0262452
RP11-69E9.1	2.08076	0.0231454	0.0484021
RP11-69C13.1	5.00122	7.59021e-05	0.000252415
RP11-699A7.1	2.10403	0.0224879	0.0472135
RP11-699A5.2	4.02531	1.43304e-07	6.70853e-07
RP11-698F20.3	2.54999	0.0073125	0.0171899
RP11-697H9.2	2.34605	0.0160759	0.0349785
RP11-696F10.1	4.47204	0.00710745	0.0167599
RP11-693L9.2	3.76059	0.00764463	0.0178942
RP11-692P14.1	2.35936	1.52541e-07	7.11541e-07
RP11-690D19.4	2.733	0.00626783	0.0149602
RP11-68I3.7	2.40994	2.68941e-06	1.08674e-05
RP11-689K5.3	2.32462	0.0053033	0.0128576
RP11-689C9.1	3.2053	0.00101651	0.00282777
RP11-688I9.2	4.54632	0.00847124	0.0196278
RP11-687F6.4	3.09983	0.00590492	0.0141651
RP11-686F15.2	2.32698	0.00283246	0.00726297
RP11-685G9.4	3.5148	1.05095e-05	3.93513e-05
RP11-685G9.2	2.56875	8.53915e-07	3.66552e-06
RP11-685B14.3	2.13299	7.14664e-08	3.4616e-07
RP11-685A21.1	3.80454	0.00643461	0.0153265
RP11-681L8.1	2.89211	0.00455995	0.0112073
RP11-681H10.1	3.30064	0.0224947	0.0472262
RP11-680L20.1	4.07642	0.0048079	0.0117637
RP11-680G24.7	-3.08522	0.0103449	0.0235062
RP11-680F20.10	3.56061	9.88085e-08	4.71438e-07
RP11-680E19.2	5.07554	0.013871	0.0306382
RP11-67K19.3	5.29658	1.45256e-10	9.43331e-10
RP11-678G15.2	2.17964	0.0021823	0.00571834
RP11-678B3.1	Inf	0.018055	0.0387811
RP11-677M24.1	6.25937	1.44644e-06	6.03682e-06
RP11-676J15.1	3.73855	9.88617e-06	3.71637e-05
RP11-676B18.2	6.52955	1.32045e-07	6.21044e-07
RP11-676B18.1	5.92097	6.16135e-11	4.17002e-10
RP11-675F6.4	4.49705	2.51984e-06	1.02167e-05
RP11-675F6.3	4.04069	7.15053e-06	2.74066e-05
RP11-674E16.4	2.33973	2.13031e-10	1.3602e-09
RP11-674C21.9	Inf	0.0154846	0.0338177
RP11-673F18.1	2.80983	4.59061e-05	0.000157518
RP11-673E1.3	-2.65698	2.75283e-34	1.41791e-31
RP11-672A2.5	-2.19679	6.32382e-24	1.80957e-22
RP11-672A2.4	-2.42571	4.2913e-29	2.86817e-27
RP11-672A2.1	4.65136	2.04567e-05	7.37115e-05
RP11-66H6.4	2.02724	7.24666e-15	7.45828e-14
RP11-66D17.3	3.5026	7.84139e-15	8.02477e-14
RP11-66B24.7	3.11958	8.3378e-12	6.22817e-11
RP11-66B24.2	2.05624	1.95815e-13	1.73168e-12
RP11-66B24.1	3.08513	1.03623e-05	3.8842e-05
RP11-66A2.2	3.61676	0.00049712	0.00145637
RP11-669N7.2	7.04791	0.000421415	0.00124747
RP11-669M2.2	Inf	0.01053	0.0238796
RP11-669C19.1	4.10757	0.0030671	0.00781253
RP11-667K14.10	3.06052	0.0154311	0.0337245
RP11-666F17.1	2.35861	0.0152294	0.0333303
RP11-666A20.3	2.93196	0.00046785	0.00137557
RP11-664I21.6	-2.98285	1.46697e-12	1.18469e-11
RP11-664H17.1	3.64434	6.79683e-09	3.69118e-08
RP11-663N22.1	2.39094	0.000323958	0.000976588
RP11-661D19.1	3.18481	0.0107757	0.0243836
RP11-661A12.9	2.35126	9.94165e-15	1.00442e-13
RP11-65J3.2	2.9273	5.11267e-08	2.51832e-07
RP11-65D17.1	3.38278	5.31804e-10	3.25205e-09
RP11-659E9.4	2.84045	0.000102373	0.000334041
RP11-658F2.3	2.29329	2.60564e-09	1.47826e-08
RP11-657O9.1	4.23521	7.84753e-09	4.23353e-08
RP11-656G20.1	3.3965	7.51836e-05	0.000250195
RP11-656D10.5	2.06331	5.39796e-05	0.000183506
RP11-655M14.4	-2.75426	6.17095e-32	8.67112e-30
RP11-655M14.14	-3.34854	2.2894e-30	2.07313e-28
RP11-655M14.13	2.24199	2.37095e-09	1.35331e-08
RP11-655G22.1	Inf	0.00713975	0.0168232
RP11-654C20.1	Inf	0.0227195	0.0475878
RP11-653B10.1	Inf	0.0143382	0.0315472
RP11-650L12.2	3.90405	1.95266e-27	9.19911e-26
RP11-650L12.1	2.18911	0.0212428	0.0448292
RP11-650K20.2	5.41786	0.00111912	0.00309101
RP11-64C12.3	2.30855	1.76515e-06	7.28521e-06
RP11-64B16.4	-2.26957	4.5673e-19	7.30755e-18
RP11-64B16.2	-2.43909	6.37896e-32	8.84321e-30
RP11-649A18.4	2.10387	1.08632e-17	1.4993e-16
RP11-649A16.1	6.64857	0.0082423	0.0191527
RP11-648K4.2	4.31086	0.00347365	0.00875124
RP11-646J21.2	-2.37925	5.37293e-14	5.04858e-13
RP11-646E18.4	4.70812	5.81586e-06	2.25311e-05
RP11-645N11.3	2.48435	0.0144829	0.031843
RP11-644L4.1	2.42718	0.000600256	0.00173408
RP11-644C3.1	5.05152	3.7263e-13	3.19739e-12
RP11-644A7.2	-3.02372	4.69455e-29	3.10809e-27
RP11-643C9.1	Inf	0.0113767	0.0256001
RP11-643A5.2	3.98545	0.0200248	0.0425354
RP11-642D21.2	4.37034	0.00393576	0.00981633
RP11-642C5.1	3.84554	4.02522e-07	1.79626e-06
RP11-641C17.4	6.18897	0.000712592	0.00203188
RP11-641C17.3	5.26219	0.000372044	0.00111087
RP11-640M9.4	2.63564	0.00686205	0.0162377
RP11-640A1.3	3.35266	0.00418397	0.0103704
RP11-63K6.7	Inf	0.00660326	0.0156842
RP11-63K6.5	4.58897	0.0218538	0.0460045
RP11-63E9.1	5.44858	2.82106e-09	1.59419e-08
RP11-63A1.1	2.02937	2.86474e-11	2.01044e-10
RP11-636N17.1	-3.24774	0.000209659	0.000651729
RP11-635O16.2	-2.37496	8.588e-30	6.69661e-28
RP11-632K21.3	-2.10865	4.89283e-05	0.000167285
RP11-631M6.3	2.07232	0.00311433	0.00792493
RP11-631F7.1	3.00254	0.000242785	0.000747417
RP11-630D6.5	2.46714	0.000154912	0.000492035
RP11-62L18.3	Inf	0.00411942	0.0102242
RP11-627G23.1	2.97961	8.45888e-07	3.63273e-06
RP11-626P14.2	5.18611	6.03613e-06	2.3331e-05
RP11-626P14.1	4.48195	0.000265264	0.00081146
RP11-626I20.1	Inf	0.00901776	0.0207672
RP11-626G11.4	2.29585	2.83217e-14	2.73677e-13
RP11-625L16.3	3.79083	7.42699e-14	6.87055e-13
RP11-625I7.1	4.63642	5.19804e-06	2.0262e-05
RP11-625H11.2	3.52176	0.00279261	0.00716744
RP11-624L4.1	2.53736	2.30824e-10	1.46765e-09
RP11-624C23.1	2.62094	3.3314e-08	1.67985e-07
RP11-624A21.1	3.30248	0.00865055	0.0199979
RP11-622O11.4	Inf	0.00157379	0.00422865
RP11-622A1.2	5.22616	0.000995467	0.00277362
RP11-61L19.1	2.39957	0.0159064	0.0346566
RP11-61J19.2	2.75204	0.000175166	0.000552027
RP11-61E11.1	2.11269	6.47097e-07	2.81803e-06
RP11-619L19.2	3.06473	0.00545827	0.0131912
RP11-619L12.4	Inf	0.0027676	0.00710834
RP11-619J20.1	5.25487	5.2e-05	0.000177096
RP11-619I22.1	2.76333	3.52019e-09	1.96906e-08
RP11-618I10.2	8.89163	0.000253193	0.00077703
RP11-618I10.1	5.69703	0.0090433	0.0208184
RP11-617I14.1	3.45531	0.00992271	0.0226432
RP11-617B3.2	2.29953	0.0045361	0.0111551
RP11-616M22.9	Inf	0.01053	0.0238796
RP11-616M22.7	6.47125	9.25925e-18	1.28738e-16
RP11-616M22.2	2.59467	0.00950843	0.0217873
RP11-616M22.10	7.0133	0.0119717	0.0268206
RP11-615J4.3	Inf	0.0097452	0.0222689
RP11-615I2.3	3.24025	2.07052e-05	7.45544e-05
RP11-613H2.1	-3.27162	3.96642e-07	1.77101e-06
RP11-613G13.1	2.64557	0.00042776	0.00126478
RP11-613D13.8	-2.58785	1.74623e-24	5.28795e-23
RP11-612J15.3	2.90602	0.00128674	0.00351147
RP11-611E13.3	2.26804	0.000729125	0.00207667
RP11-60A8.1	5.52862	1.51761e-06	6.31507e-06
RP11-609N14.4	-2.51795	7.29465e-23	1.80894e-21
RP11-608O21.1	5.08249	0.000152214	0.000484124
RP11-600K15.1	2.08342	0.000268188	0.000819409
RP11-5P18.10	3.09909	1.0501e-08	5.5909e-08
RP11-5O23.2	5.80403	1.21635e-06	5.12917e-06
RP11-5A11.2	Inf	0.00521916	0.0126706
RP11-59D5__B.2	4.00468	6.76991e-23	1.68626e-21
RP11-599B13.6	#NAME?	0.00325084	0.00823498
RP11-598F7.3	-3.23777	3.02359e-32	4.81205e-30
RP11-598D12.4	4.62934	0.000491893	0.00144211
RP11-598D12.1	2.35918	4.84274e-06	1.89415e-05
RP11-595B24.2	3.30201	0.000221154	0.000685071
RP11-594N15.3	-2.20678	2.1661e-30	1.97742e-28
RP11-58O9.2	2.75034	0.000716602	0.00204276
RP11-589P10.7	-3.12035	0.00896033	0.0206604
RP11-588P8.1	5.74147	5.19101e-06	2.0236e-05
RP11-587P21.2	6.4713	0.00119867	0.00328968
RP11-586D19.2	4.01785	1.23754e-06	5.21225e-06
RP11-586D19.1	3.07776	3.49837e-15	3.71775e-14
RP11-583F2.2	2.24908	1.14315e-06	4.83281e-06
RP11-57A19.2	3.23441	2.58594e-22	5.98938e-21
RP11-57A1.1	4.4403	1.56451e-21	3.28728e-20
RP11-578F21.10	3.45723	0.00197038	0.00520262
RP11-578B16.1	2.92434	0.023812	0.049639
RP11-577N1.2	Inf	0.0227195	0.0475878
RP11-576D8.4	2.39396	1.20437e-10	7.88444e-10
RP11-574H6.1	2.95943	0.0105175	0.0238656
RP11-573D15.8	2.04677	2.97632e-13	2.57829e-12
RP11-573D15.3	2.37137	0.00031503	0.000951858
RP11-573D15.2	2.69473	6.01451e-14	5.62319e-13
RP11-573D15.1	2.32003	1.81544e-11	1.30723e-10
RP11-572O17.1	2.08643	1.0683e-21	2.29273e-20
RP11-572N21.1	7.47404	5.91854e-05	0.000199811
RP11-571F15.2	4.2262	0.0136331	0.0301602
RP11-569A11.2	2.69187	4.42787e-05	0.000152325
RP11-568J23.4	2.56338	0.00129957	0.00354389
RP11-568G11.4	3.11333	0.00131092	0.00357225
RP11-568A7.1	Inf	1.67372e-05	6.11051e-05
RP11-567P17.2	3.20837	7.24862e-05	0.000241863
RP11-567O16.1	2.23245	0.000310331	0.000938817
RP11-567N4.3	5.81249	0.000177961	0.000560207
RP11-567F11.2	2.26073	1.25083e-05	4.64025e-05
RP11-566K19.11	2.54871	1.31949e-05	4.87818e-05
RP11-565N2.2	3.08174	0.000190796	0.000597693
RP11-565N2.1	4.34357	1.20854e-05	4.49285e-05
RP11-565A3.2	7.83237	2.08721e-05	7.51022e-05
RP11-564D11.3	3.81206	4.86378e-32	7.16712e-30
RP11-561N12.8	Inf	0.00482409	0.0117905
RP11-561N12.6	4.03217	7.75946e-07	3.34669e-06
RP11-561N12.5	3.89113	4.67996e-06	1.83367e-05
RP11-561N12.2	5.05646	0.0105073	0.0238444
RP11-561N12.1	3.2953	0.00010508	0.000342098
RP11-561I11.3	-2.79206	3.02388e-23	7.87811e-22
RP11-561E1.1	Inf	0.0194937	0.0415329
RP11-560I19.2	2.90938	5.51217e-08	2.70634e-07
RP11-560B16.5	3.05468	0.0222493	0.0467651
RP11-55K13.1	2.15907	3.83726e-17	4.99733e-16
RP11-55J15.2	6.78307	1.38944e-07	6.51471e-07
RP11-557F20.2	2.8653	0.000703873	0.00200841
RP11-556I14.2	2.00853	0.000749618	0.00213168
RP11-556E13.1	2.17566	1.62865e-18	2.44877e-17
RP11-555K2.2	Inf	0.00380574	0.00951315
RP11-555K2.1	Inf	0.0154846	0.0338177
RP11-555J4.4	5.44182	0.000561438	0.00162974
RP11-555J4.3	8.26952	3.94317e-08	1.97134e-07
RP11-555G19.1	3.0796	0.00753162	0.0176562
RP11-554I8.2	4.20014	4.02834e-08	2.01141e-07
RP11-554D14.4	2.24391	6.48193e-06	2.49548e-05
RP11-554D14.3	Inf	0.018055	0.0387811
RP11-554D14.2	2.40359	3.73555e-06	1.48121e-05
RP11-553N16.5	3.63083	2.6446e-07	1.20301e-06
RP11-553E24.3	-2.88868	6.30375e-26	2.31618e-24
RP11-553A10.1	3.01005	0.00749912	0.0175866
RP11-552M14.1	4.26492	0.00238652	0.0062094
RP11-552J9.6	Inf	0.0210455	0.0444513
RP11-552I14.1	Inf	0.018055	0.0387811
RP11-552E10.1	5.35298	0.0203332	0.0431186
RP11-552D8.1	2.54529	3.27339e-06	1.30822e-05
RP11-551L14.1	2.50967	3.7714e-10	2.33887e-09
RP11-550A5.2	2.33211	3.9686e-09	2.20647e-08
RP11-54O7.18	4.13503	1.88044e-23	5.01062e-22
RP11-54O7.16	3.6699	5.90839e-16	6.8058e-15
RP11-54O7.10	2.4429	0.00915121	0.0210383
RP11-54O7.1	3.60348	1.006e-14	1.01546e-13
RP11-54H7.4	2.99441	0.00442687	0.0109108
RP11-549L6.3	2.50084	7.32964e-05	0.000244363
RP11-548L20.1	Inf	0.00053726	0.00156449
RP11-547D24.1	2.09413	8.34478e-16	9.45702e-15
RP11-546O6.4	2.74333	7.09735e-06	2.7214e-05
RP11-546K22.1	2.42828	5.20116e-09	2.85723e-08
RP11-546J1.1	2.31771	4.61362e-21	9.20806e-20
RP11-545P7.9	2.60528	5.69991e-16	6.58322e-15
RP11-545M17.2	2.10392	0.000526565	0.00153582
RP11-545J16.1	Inf	1.17299e-08	6.20397e-08
RP11-545D19.1	5.29334	0.000829566	0.00234207
RP11-544M22.1	-3.8005	5.1426e-35	5.21276e-32
RP11-544L8__B.4	-2.21898	2.30594e-20	4.24886e-19
RP11-543G18.1	2.99979	1.79135e-06	7.38683e-06
RP11-543D5.1	-3.19337	1.68036e-23	4.51822e-22
RP11-542K23.9	2.61707	2.39979e-05	8.5718e-05
RP11-542G1.1	4.90183	5.52536e-06	2.14664e-05
RP11-541M12.3	Inf	0.000750734	0.00213431
RP11-540K16.2	Inf	0.018055	0.0387811
RP11-540D14.8	3.27955	1.60765e-06	6.67147e-06
RP11-540A21.2	2.14609	2.46168e-24	7.31636e-23
RP11-53B5.1	3.64001	0.00298721	0.00762912
RP11-53B2.3	2.68649	0.0209625	0.0443233
RP11-539G18.1	3.56175	0.000697234	0.00199089
RP11-539E17.5	5.99949	3.4235e-29	2.31852e-27
RP11-539E17.3	Inf	2.64869e-06	1.07121e-05
RP11-538I12.3	3.68396	1.69989e-08	8.84492e-08
RP11-537I16.2	2.07677	6.41902e-05	0.000215643
RP11-535A19.1	3.02052	4.1595e-11	2.87135e-10
RP11-534L6.5	4.8791	0.00729304	0.0171499
RP11-534L6.2	2.86318	0.00185382	0.00491936
RP11-533K9.4	2.1884	0.00880046	0.0203201
RP11-533K9.3	3.68882	8.71875e-07	3.73675e-06
RP11-532L16.3	2.73052	3.3083e-05	0.000115847
RP11-532L16.1	2.35943	3.0928e-06	1.24072e-05
RP11-532F6.2	4.51695	0.00774423	0.0180979
RP11-531A21.4	2.03932	0.0018016	0.00479188
RP11-530N7.2	2.03171	1.82149e-05	6.61559e-05
RP11-52L5.6	4.47495	4.42746e-05	0.00015232
RP11-52I18.1	4.45649	0.0186443	0.0399079
RP11-529A4.7	5.25801	0.000168359	0.000531978
RP11-529A4.12	Inf	0.00200683	0.0052909
RP11-527N22.2	2.14771	0.0131799	0.0292705
RP11-527L4.2	3.02037	0.0034893	0.0087883
RP11-527D7.1	4.50272	2.64636e-09	1.5e-08
RP11-526P6.1	Inf	0.00834356	0.0193543
RP11-526K21.2	3.4911	0.010362	0.0235422
RP11-526D8.7	4.71656	6.27582e-11	4.24357e-10
RP11-526A4.1	4.55661	4.91577e-07	2.17192e-06
RP11-525G13.2	2.34262	9.01607e-12	6.70538e-11
RP11-525A16.4	2.1335	5.96721e-08	2.91878e-07
RP11-524H19.2	2.46863	0.0198935	0.0422884
RP11-523L20.2	4.52369	1.8588e-12	1.48526e-11
RP11-523L20.1	4.61664	0.000561438	0.00162974
RP11-523H20.3	2.04035	1.11934e-25	3.95487e-24
RP11-522L3.3	5.3473	0.00146714	0.00396313
RP11-521M14.1	-2.93193	1.36936e-14	1.3653e-13
RP11-51L5.3	2.58534	0.0146474	0.0321657
RP11-51B23.3	-2.27027	5.72811e-28	2.97173e-26
RP11-519M16.1	Inf	9.5949e-07	4.09367e-06
RP11-519G16.5	4.08475	1.00825e-24	3.12742e-23
RP11-519C12.1	2.52726	0.00966728	0.0221125
RP11-517H2.6	2.37629	3.94401e-13	3.37389e-12
RP11-517C16.4	2.40194	5.38239e-10	3.28889e-09
RP11-517B11.6	Inf	3.56969e-06	1.41895e-05
RP11-515E23.2	Inf	0.0194937	0.0415329
RP11-515E23.1	5.55946	5.42731e-06	2.11045e-05
RP11-514D23.2	-3.17089	1.03614e-32	1.96527e-30
RP11-513G11.4	2.01625	1.65315e-08	8.61454e-08
RP11-513G11.2	4.51795	2.2955e-07	1.05059e-06
RP11-511I11.2	Inf	0.00901776	0.0207672
RP11-510N19.5	2.08106	1.51634e-13	1.35625e-12
RP11-510N19.3	2.88805	0.0179749	0.038658
RP11-510N19.2	2.19065	0.00195275	0.00515975
RP11-510M2.6	2.36002	0.0180973	0.0388572
RP11-510M2.5	2.53117	0.000190866	0.00059788
RP11-510M2.1	Inf	0.00351535	0.00884476
RP11-50B3.1	2.07733	0.00291059	0.00744766
RP11-509E10.1	Inf	0.00901776	0.0207672
RP11-507F16.1	5.23851	0.00169222	0.00452348
RP11-507B12.2	4.19658	3.90668e-06	1.54558e-05
RP11-507B12.1	3.58566	0.000126957	0.000408701
RP11-504P24.9	2.52903	4.51591e-18	6.48763e-17
RP11-503D12.1	-2.06133	0.0227991	0.0477384
RP11-503C24.6	4.50588	1.78262e-05	6.4849e-05
RP11-503C24.4	3.48112	0.000194128	0.000606777
RP11-503C24.1	5.35324	2.6301e-06	1.06431e-05
RP11-502M1.2	3.5837	1.55365e-07	7.2411e-07
RP11-502M1.1	3.09684	0.0201118	0.0426976
RP11-502H18.2	3.55984	5.42437e-07	2.38444e-06
RP11-501M7.1	4.32487	3.6332e-08	1.82352e-07
RP11-501C14.7	4.79609	2.06125e-08	1.06228e-07
RP11-501C14.6	3.41058	0.00217819	0.00570861
RP11-501C14.5	7.23802	0.00813623	0.0189352
RP11-4B16.3	-2.42869	1.00007e-24	3.10548e-23
RP11-4B16.1	2.67344	0.0145177	0.0319158
RP11-499O7.7	3.91956	4.1343e-07	1.84216e-06
RP11-499O7.4	Inf	0.00235759	0.00613897
RP11-499E14.1	2.87772	1.01364e-15	1.13863e-14
RP11-498P14.4	3.85722	0.0092798	0.0213104
RP11-498M15.1	3.27553	0.0053256	0.0129078
RP11-498E11.2	Inf	0.00521916	0.0126706
RP11-498C9.4	2.47155	1.49284e-22	3.55288e-21
RP11-498B4.5	4.05283	0.0219351	0.0461565
RP11-497G19.7	2.18981	2.33503e-06	9.50657e-06
RP11-497G19.1	4.88225	0.00871839	0.0201456
RP11-496I2.5	2.09565	3.37162e-08	1.69906e-07
RP11-496H1.1	2.09138	1.03122e-16	1.28259e-15
RP11-496D24.2	4.80006	6.93112e-20	1.21225e-18
RP11-495P10.9	4.1156	9.66833e-09	5.16568e-08
RP11-495P10.8	3.13065	7.36596e-14	6.81633e-13
RP11-495P10.6	2.79433	2.64024e-06	1.06802e-05
RP11-495P10.5	3.49662	3.9599e-11	2.74087e-10
RP11-495P10.10	2.13321	3.34445e-11	2.33078e-10
RP11-495O10.1	-2.62402	2.37575e-11	1.68582e-10
RP11-494M8.4	-3.06041	9.75525e-33	1.86925e-30
RP11-494I9.1	4.80583	0.0159834	0.0348055
RP11-493L12.6	3.51526	1.62914e-17	2.19814e-16
RP11-493L12.5	4.38494	3.12945e-28	1.72421e-26
RP11-493L12.3	2.74535	2.51597e-12	1.98363e-11
RP11-492E3.2	4.36442	1.76688e-27	8.3924e-26
RP11-490G2.2	5.26555	9.21694e-06	3.47783e-05
RP11-490E15.2	4.87765	0.0209628	0.0443233
RP11-48O20.5	2.84596	6.10172e-05	0.000205513
RP11-48F14.2	2.86251	0.00990452	0.0226054
RP11-488I20.9	4.90625	0.00354049	0.00890213
RP11-488I20.7	Inf	0.00324656	0.00823453
RP11-488C13.4	Inf	0.0167212	0.0362322
RP11-487E1.2	4.19469	0.00203782	0.00536754
RP11-486P11.1	3.70817	0.0172419	0.0372467
RP11-486M23.3	4.98622	9.20669e-07	3.93432e-06
RP11-486M23.2	3.53192	1.93909e-08	1.00301e-07
RP11-486M23.1	2.72532	1.15595e-07	5.47115e-07
RP11-486G15.1	2.02764	0.010277	0.0233692
RP11-486F17.1	5.92972	0.000743714	0.00211586
RP11-486A14.1	2.14138	1.60762e-06	6.67147e-06
RP11-485O10.2	Inf	0.0132754	0.0294511
RP11-485G7.6	2.42605	1.31765e-17	1.79948e-16
RP11-485F13.1	6.84964	0.00120393	0.00330257
RP11-485B17.9	#NAME?	0.00325084	0.00823498
RP11-485B17.10	#NAME?	0.00325084	0.00823498
RP11-484N16.1	2.18316	0.000629446	0.00181402
RP11-483M24.2	3.32556	0.00533179	0.0129211
RP11-482M8.3	3.16475	0.0017098	0.00456546
RP11-481A20.4	Inf	0.0210455	0.0444513
RP11-481A20.10	4.99833	5.09869e-12	3.89463e-11
RP11-480I12.7	2.06423	8.59367e-17	1.07864e-15
RP11-480I12.5	2.50904	9.7397e-23	2.3816e-21
RP11-480I12.10	2.09433	0.00418722	0.0103771
RP11-47I22.2	2.54252	2.62455e-17	3.47442e-16
RP11-479J7.2	2.56048	1.6732e-10	1.07926e-09
RP11-478P10.1	2.13303	0.0074423	0.0174701
RP11-478J18.2	3.47188	3.54722e-06	1.41052e-05
RP11-478C6.5	2.05527	0.000176455	0.00055587
RP11-478C1.8	2.04143	0.0225464	0.0473206
RP11-478B9.3	2.41053	0.0150508	0.0329781
RP11-476M19.2	3.06617	4.32745e-05	0.000149071
RP11-476K15.1	4.8193	6.8354e-05	0.000228742
RP11-475O23.2	-3.31898	1.16906e-24	3.5964e-23
RP11-475I24.8	-4.02693	8.72569e-17	1.09398e-15
RP11-474P2.7	3.58935	6.99323e-06	2.68422e-05
RP11-474P2.6	2.94674	1.47008e-17	1.9962e-16
RP11-474P2.5	2.45632	0.0128077	0.0285184
RP11-474G23.3	2.03205	7.66052e-19	1.19468e-17
RP11-474D1.4	7.88288	0.000161798	0.000512776
RP11-474D1.3	7.79246	0.000235392	0.000726174
RP11-473E2.2	3.3724	0.00620598	0.0148246
RP11-473C18.3	2.65015	1.75321e-15	1.91909e-14
RP11-472F14.4	Inf	0.000104147	0.000339348
RP11-471M2.3	7.29194	5.26767e-05	0.000179227
RP11-470P21.2	5.79178	5.39651e-18	7.69952e-17
RP11-46I1.2	3.41883	9.16127e-08	4.38858e-07
RP11-46C24.3	2.63852	0.00306335	0.0078051
RP11-46B11.2	4.87354	1.37394e-18	2.08309e-17
RP11-46A10.2	2.86107	1.255e-13	1.1348e-12
RP11-469A15.2	2.89763	5.08923e-08	2.50724e-07
RP11-468N14.6	2.51681	0.0094949	0.0217581
RP11-468N14.5	2.78348	0.0112498	0.02535
RP11-467P22.5	4.67675	0.000165382	0.000523248
RP11-467L13.4	2.13958	0.0011231	0.00310123
RP11-467J12.2	3.19241	0.0090837	0.0208951
RP11-467I20.2	3.57145	0.00252512	0.00653457
RP11-467D10.2	3.82775	0.0109601	0.0247598
RP11-466P24.6	-2.55013	0.0231999	0.0485052
RP11-466I1.1	2.48196	0.0182485	0.039146
RP11-466A19.7	2.13659	1.32598e-09	7.77486e-09
RP11-465I4.3	2.25954	0.0128744	0.0286498
RP11-465B22.3	2.87822	3.65434e-30	3.14189e-28
RP11-464C19.3	-2.31612	7.50328e-13	6.24547e-12
RP11-464C19.2	2.21363	0.017087	0.0369414
RP11-463H12.2	3.83783	0.000215498	0.000668511
RP11-463C8.4	Inf	0.00351535	0.00884476
RP11-462L8.1	3.6104	3.57349e-16	4.19897e-15
RP11-462B18.1	4.37697	0.000585036	0.00169316
RP11-460N11.2	6.88561	0.000156567	0.000497039
RP11-460B17.2	3.41015	0.00889191	0.0205136
RP11-45P15.2	3.52553	0.000420087	0.0012438
RP11-45F15.2	3.19257	0.0195755	0.0416914
RP11-459F1.2	2.7348	0.00441615	0.0108882
RP11-458I7.1	2.07589	1.17126e-13	1.0613e-12
RP11-457P14.5	3.4916	0.000683696	0.00195541
RP11-457M11.5	5.61113	0.00050196	0.0014697
RP11-456H18.2	2.06671	1.95202e-07	8.99699e-07
RP11-454P7.3	-3.14129	1.6291e-11	1.17743e-10
RP11-454P21.1	4.26775	4.7623e-08	2.3561e-07
RP11-454K7.2	Inf	0.0227195	0.0475878
RP11-454F8.3	4.63361	0.000561259	0.00162939
RP11-453E17.4	2.58428	4.29935e-09	2.38257e-08
RP11-452C13.1	-2.05496	3.70542e-28	1.99266e-26
RP11-451O13.1	4.17668	1.49837e-05	5.50219e-05
RP11-451F20.1	3.49369	0.00129892	0.0035423
RP11-44N21.4	2.10888	0.00436545	0.0107746
RP11-44N12.5	3.31696	1.9241e-17	2.57693e-16
RP11-44L9.1	Inf	0.0227195	0.0475878
RP11-44H4.1	Inf	0.00834356	0.0193543
RP11-44F21.5	2.25017	1.07807e-12	8.82691e-12
RP11-44F21.4	3.62011	4.3564e-05	0.000150013
RP11-44F21.3	2.36735	0.00404926	0.0100672
RP11-44B19.1	-2.85351	1.05579e-30	1.04542e-28
RP11-449P1.1	3.93633	0.00106816	0.00296088
RP11-449J1.1	3.63696	0.00106482	0.00295221
RP11-448K10.1	Inf	0.0210455	0.0444513
RP11-447M12.2	-2.51145	1.09472e-14	1.09987e-13
RP11-447E20.1	3.48824	0.000192663	0.000602634
RP11-445P19.3	6.06854	8.84054e-05	0.000291054
RP11-445P17.3	2.06315	0.000431869	0.00127599
RP11-445O3.3	5.69199	1.11607e-06	4.7258e-06
RP11-445O3.2	6.1892	3.05064e-07	1.37856e-06
RP11-445O3.1	Inf	2.09984e-08	1.08147e-07
RP11-445J14.1	7.53332	0.0177463	0.0382306
RP11-445F12.2	Inf	0.00235759	0.00613897
RP11-445F12.1	6.78068	2.47217e-07	1.12801e-06
RP11-443P15.2	3.61604	0.000318082	0.000960317
RP11-443K8.2	4.169	0.00481802	0.0117844
RP11-443K8.1	2.68783	1.00722e-05	3.78149e-05
RP11-443C10.2	Inf	0.0027676	0.00710834
RP11-441M10.1	Inf	0.00713975	0.0168232
RP11-440G9.1	3.82424	1.68799e-07	7.83796e-07
RP11-439L18.1	-2.26673	5.07391e-08	2.50079e-07
RP11-439E19.6	2.36394	2.22423e-05	7.97261e-05
RP11-436D23.1	6.18937	6.05527e-06	2.34004e-05
RP11-435O5.6	3.12279	0.000573371	0.0016618
RP11-435I10.3	4.04655	6.50089e-27	2.7861e-25
RP11-435D7.3	2.03941	0.000196583	0.000613903
RP11-434I12.4	3.19354	0.0180747	0.0388176
RP11-434I12.3	4.60257	1.17964e-19	2.01364e-18
RP11-434D9.2	3.37567	4.15622e-08	2.07103e-07
RP11-434D9.1	-2.66569	1.7818e-31	2.17469e-29
RP11-434D11.4	3.28154	1.34218e-08	7.05431e-08
RP11-433M22.1	4.11871	0.0117585	0.0263767
RP11-433J8.2	-2.39651	8.25045e-15	8.41885e-14
RP11-433C9.2	2.02184	0.00629045	0.0150104
RP11-433A10.3	Inf	0.00170695	0.00455871
RP11-432M8.9	Inf	0.018055	0.0387811
RP11-432M8.17	Inf	0.00324656	0.00823453
RP11-432I5.2	2.29339	3.83467e-12	2.96461e-11
RP11-432I13.6	3.04964	0.0113795	0.0256043
RP11-432I13.5	3.76371	0.000748845	0.0021297
RP11-432B6.3	2.19117	2.99841e-06	1.20484e-05
RP11-431M3.1	Inf	3.94057e-06	1.55843e-05
RP11-431K24.4	3.2336	0.000353711	0.00106058
RP11-431K24.2	2.63933	2.30253e-06	9.37971e-06
RP11-430C1.1	4.90993	0.00419585	0.0103962
RP11-42A4.1	Inf	0.00380574	0.00951315
RP11-429J17.7	2.71408	2.09893e-26	8.29862e-25
RP11-429J17.5	3.07446	6.14295e-15	6.35847e-14
RP11-429B14.4	3.68959	0.000249559	0.000766884
RP11-429B14.1	2.50247	0.00158865	0.00426468
RP11-428G2.1	Inf	0.0122901	0.0274639
RP11-426L16.9	2.12999	0.00147042	0.00397121
RP11-424M24.5	-2.04032	1.0104e-10	6.66827e-10
RP11-424M24.3	2.565	9.44336e-14	8.63764e-13
RP11-424M22.1	2.09208	5.37121e-06	2.08942e-05
RP11-424C20.2	3.43293	2.21311e-28	1.26916e-26
RP11-423E7.2	3.46978	1.04904e-09	6.21529e-09
RP11-422J15.1	5.93045	0.000209325	0.000650872
RP11-420K14.3	2.60033	7.35242e-05	0.00024505
RP11-420B22.1	5.45588	0.00308546	0.00785646
RP11-41O4.2	3.08538	4.51836e-05	0.000155209
RP11-419K12.1	Inf	0.00299779	0.00764884
RP11-419J16.1	2.45832	1.55727e-07	7.25677e-07
RP11-419C19.3	Inf	0.00041704	0.0012355
RP11-419C19.1	Inf	0.000113794	0.000368631
RP11-418I22.2	-2.02053	4.18618e-10	2.58468e-09
RP11-417L19.2	4.17088	1.16207e-11	8.5384e-11
RP11-417E7.2	3.66585	1.24358e-21	2.63483e-20
RP11-417E7.1	2.36833	2.52112e-16	3.00326e-15
RP11-417B4.3	4.65752	0.0119245	0.0267213
RP11-416N4.4	3.49175	1.84271e-05	6.68749e-05
RP11-416N4.1	3.92439	1.00516e-05	3.77401e-05
RP11-416I2.1	3.30738	1.51109e-18	2.27934e-17
RP11-416A17.1	2.52216	0.00015683	0.000497819
RP11-416A14.1	3.12045	9.30636e-06	3.50945e-05
RP11-415J8.5	2.68081	2.67338e-14	2.59271e-13
RP11-415I12.2	6.60804	1.69253e-05	6.17358e-05
RP11-415C15.3	-3.86669	1.85911e-26	7.4352e-25
RP11-414H23.3	5.3981	1.37334e-12	1.11277e-11
RP11-414H23.2	3.48113	0.00030416	0.000921159
RP11-412P11.1	8.80997	1.05412e-06	4.47427e-06
RP11-412B14.1	2.33379	0.0137841	0.0304653
RP11-410N8.3	2.38322	0.00326495	0.00826775
RP11-410N8.1	2.84586	0.0066386	0.0157601
RP11-408N14.1	3.70591	4.5605e-06	1.78924e-05
RP11-408I18.9	3.05535	0.00202113	0.0053266
RP11-407P15.1	3.35531	4.12916e-06	1.62855e-05
RP11-407B7.3	3.63901	0.000117164	0.000378892
RP11-407A16.3	4.36978	8.1164e-05	0.000268679
RP11-407A16.1	5.0793	6.06027e-05	0.000204251
RP11-406O23.2	2.23931	0.00124012	0.00339448
RP11-406O16.1	Inf	0.00445821	0.0109804
RP11-405F3.5	2.20308	0.00156151	0.00419926
RP11-405A12.2	2.97507	7.79413e-08	3.75965e-07
RP11-404P21.8	2.33965	6.85697e-07	2.97642e-06
RP11-404J23.1	Inf	0.00901776	0.0207672
RP11-403N16.3	5.94951	0.00113494	0.00313045
RP11-403I13.7	2.11524	0.00466417	0.011444
RP11-403A3.3	-2.80463	3.44503e-28	1.87235e-26
RP11-403A3.1	-2.81914	3.745e-15	3.96335e-14
RP11-403A21.3	2.81032	0.012775	0.0284489
RP11-402P6.9	8.91319	9.23642e-06	3.48448e-05
RP11-402P6.11	Inf	0.0143382	0.0315472
RP11-402L5.1	4.37278	0.0179204	0.0385598
RP11-402J6.1	3.34136	0.000120352	0.000388575
RP11-402G3.3	3.82502	5.35657e-15	5.57327e-14
RP11-401P9.4	-2.22837	3.23799e-29	2.20887e-27
RP11-401O9.4	3.36619	8.00625e-09	4.31667e-08
RP11-401O9.3	3.25071	3.40779e-07	1.53194e-06
RP11-401N16.2	2.71894	9.40324e-09	5.02931e-08
RP11-401F2.4	3.97933	0.0109585	0.0247583
RP11-400N13.3	4.0206	2.12298e-21	4.40305e-20
RP11-400N13.2	4.80121	2.02713e-13	1.78861e-12
RP11-400D2.2	6.85791	0.0106766	0.0241837
RP11-3P22.2	Inf	0.0194937	0.0415329
RP11-3N13.2	Inf	0.00901776	0.0207672
RP11-3M1.3	Inf	0.00113497	0.00313045
RP11-3M1.1	2.89791	0.00281184	0.00721274
RP11-3K24.3	4.07928	0.000465551	0.00136917
RP11-3J1.1	4.59723	0.00286416	0.00733755
RP11-3B12.5	5.1972	5.88556e-08	2.88084e-07
RP11-399E6.1	2.24765	2.07844e-08	1.07084e-07
RP11-398M15.1	3.14532	1.70057e-06	7.03369e-06
RP11-398J5.1	Inf	0.00185101	0.00491283
RP11-398G24.2	3.83788	0.0153997	0.0336637
RP11-398B16.2	Inf	0.0227195	0.0475878
RP11-397P13.6	4.01402	3.26124e-05	0.000114342
RP11-397A16.3	Inf	0.00217536	0.00570147
RP11-396O20.2	4.27818	6.49435e-08	3.16037e-07
RP11-396O20.1	2.74663	0.019891	0.0422848
RP11-396J6.1	5.06653	0.00502208	0.0122339
RP11-396C23.2	2.42207	3.61669e-28	1.95811e-26
RP11-395P13.7	4.37959	4.90579e-05	0.000167665
RP11-395N3.2	2.06675	0.000169929	0.000536637
RP11-395N3.1	3.05483	5.91014e-07	2.58703e-06
RP11-395M19.1	3.29404	0.019954	0.0424059
RP11-395E19.6	-2.16436	1.20761e-15	1.34389e-14
RP11-395E19.5	#NAME?	0.00325084	0.00823498
RP11-395B7.2	4.21254	3.68832e-14	3.52705e-13
RP11-394I13.2	2.03564	1.59048e-17	2.14948e-16
RP11-394B5.2	3.7259	0.00273175	0.00702527
RP11-394B2.7	2.33839	0.00512501	0.0124646
RP11-394A14.2	4.50595	0.000124261	0.000400527
RP11-393K19.1	Inf	0.00123199	0.0033737
RP11-391L3.5	2.627	0.00195277	0.00515975
RP11-391H12.8	2.56552	7.72587e-14	7.12941e-13
RP11-390N6.1	3.44905	9.34602e-08	4.47364e-07
RP11-390K5.3	2.19829	0.00109704	0.0030351
RP11-390F4.6	2.54862	1.55034e-06	6.44219e-06
RP11-390F4.3	3.00604	9.18321e-21	1.7699e-19
RP11-390B4.3	2.90981	0.000167715	0.000530063
RP11-38O23.7	Inf	0.0122901	0.0274639
RP11-38M8.1	2.47129	6.54933e-11	4.4168e-10
RP11-388K2.1	2.66426	1.09614e-17	1.51131e-16
RP11-388K12.2	-2.79533	2.52234e-27	1.16361e-25
RP11-387H17.6	-2.16994	5.84515e-08	2.86184e-07
RP11-386I23.1	2.55878	0.0182271	0.0391073
RP11-386G21.1	Inf	0.0122901	0.0274639
RP11-386G11.5	2.55931	6.14329e-27	2.64902e-25
RP11-384J4.1	4.95015	0.017377	0.0375185
RP11-384F7.2	-2.88519	2.89486e-32	4.63038e-30
RP11-384C4.6	4.11647	0.0168174	0.0364169
RP11-384B12.3	2.04468	0.0208159	0.0440424
RP11-384B12.2	2.00961	0.0202628	0.0429872
RP11-383J24.1	5.08993	1.07536e-10	7.08113e-10
RP11-382F24.1	4.79797	0.000675563	0.00193432
RP11-382E9.1	Inf	0.00200683	0.0052909
RP11-381P6.1	2.33954	1.36456e-06	5.71591e-06
RP11-381E24.4	3.18285	2.56178e-11	1.81141e-10
RP11-380P13.1	-2.04902	3.01622e-11	2.11278e-10
RP11-380J14.1	5.59895	2.71529e-14	2.63062e-13
RP11-380G5.2	2.2512	0.0179417	0.0385984
RP11-380F14.2	2.21698	0.000634545	0.00182759
RP11-380D23.2	8.50383	4.11814e-08	2.05333e-07
RP11-380D23.1	5.83155	2.06195e-07	9.48249e-07
RP11-37O16.6	5.10094	0.0197797	0.0420847
RP11-37C7.2	Inf	0.00660326	0.0156842
RP11-379K22.3	4.11343	3.88611e-07	1.73612e-06
RP11-379C10.1	3.30785	0.0192932	0.0411713
RP11-378J18.10	3.72268	5.66374e-09	3.09952e-08
RP11-378A12.1	-2.39071	7.71071e-12	5.77897e-11
RP11-377G16.2	2.47947	2.13068e-06	8.71101e-06
RP11-376O6.2	5.98567	2.21688e-11	1.57913e-10
RP11-374A4.1	2.8204	0.000179169	0.000563722
RP11-373A6.1	Inf	0.00660326	0.0156842
RP11-372H2.1	3.90403	2.22964e-06	9.09529e-06
RP11-371M22.1	-3.43867	3.67769e-18	5.3298e-17
RP11-371A19.2	-5.11218	4.63765e-36	1.33865e-32
[truncated: 5,074 more rows]

## Sheet: Table S2
Table S2 Module information
symbol	color	pathway	regulation
FDX1	lightcyan	LA	positive
LIAS	grey	LA	positive
LIPT1	grey	LA	positive
DLD	brown	LA	positive
DLAT	brown	PDH complex	positive
PDHA1	brown	PDH complex	positive
PDHB	grey	PDH complex	positive
MTF1	grey	PDH complex	negative
GLS	turquoise	PDH complex	negative
CDKN2A	brown	PDH complex	negative

## Sheet: Table S3
Table S3 32 feature genes enriched in KEGG
ID	Description	BgRatio	pvalue	p.adjust	qvalue	geneID	Count
hsa05230	Central carbon metabolism in cancer	70/8217	0.000306255	0.0260317	0.0222438	6513/8140/5214	3
hsa05166	Human T-cell leukemia virus 1 infection	222/8217	0.000730802	0.0310591	0.0265396	1029/6513/9134/9232	4
hsa04110	Cell cycle	127/8217	0.00174287	0.0493814	0.0421958	1029/9134/9232	3

## Sheet: Table S4
Table S4 Estimate Score
cohort	TCGA	GSE42127
disease	LUAD	LUAD
TCGA	StromalScore	ImmuneScore	ESTIMATEScore	TumorPurity	Cu_score	group		GSE42127	StromalScore	ImmuneScore	ESTIMATEScore	TumorPurity	Cu_score	group
TCGA-MP-A4T4-01A	835.079	2338.46	3173.53	0.4794	-19.5472	high		GSM1032881	131.654	1771.53	1903.19	0.63379	-0.505139	low
TCGA-05-4250-01A	449.203	1599.85	2049.05	0.617085	-2.11157	high		GSM1032882	1199.98	1944.4	3144.38	0.483151	-0.48212	low
TCGA-64-5774-01A	-605.219	-154.751	-759.971	0.880712	-9.65116	high		GSM1032883	-575.809	1240.98	665.167	0.763148	-0.0981125	low
TCGA-97-7937-01A	-228.379	161.892	-66.4878	0.828021	-40.6585	low		GSM1032884	1256.83	2575.09	3831.93	0.39248	-0.0684455	low
TCGA-97-A4M6-01A	426.386	2105.76	2532.15	0.559779	-42.5799	low		GSM1032885	493.664	1706.18	2199.85	0.599517	-0.614569	low
TCGA-44-A4SU-01A	-137.204	907.452	770.248	0.75309	-41.8902	low		GSM1032886	530.972	2030.57	2561.54	0.556199	0.189867	high
TCGA-78-7155-01A	-1216.12	-403.227	-1619.34	0.933305	77.3117	high		GSM1032887	1436.11	2935.83	4371.94	0.318417	-0.0515421	low
TCGA-78-7163-01A	-1785.56	-84.5479	-1870.1	0.945887	-39.0221	low		GSM1032888	1462.73	2546.53	4009.26	0.368409	-0.282413	low
TCGA-55-7574-01A	1127.59	2399.15	3526.75	0.433275	-40.1704	low		GSM1032889	894.586	1853.61	2748.2	0.533223	-0.294125	low
TCGA-78-7535-01A	-66.1658	1513.26	1447.09	0.684117	-49.264	low		GSM1032890	-51.3903	1583.81	1532.42	0.674928	0.327203	high
TCGA-55-8619-01A	702.853	2537.19	3240.04	0.47081	-48.0943	low		GSM1032891	328.358	1828.07	2156.43	0.604605	0.699278	high
TCGA-95-7567-01A	171.589	1102.19	1273.78	0.702449	-15.4953	high		GSM1032892	1448.56	2778	4226.56	0.338572	-0.15511	low
TCGA-44-7670-01A	-1063.11	-12.7899	-1075.9	0.901723	70.4447	high		GSM1032893	400.233	1858.76	2258.99	0.592546	-0.0776685	low
TCGA-NJ-A7XG-01A	-1635.44	-203.484	-1838.92	0.944392	-39.9336	low		GSM1032894	-1067.22	-355.492	-1422.72	0.922554	-0.163998	low
TCGA-44-8117-01A	245.653	613.424	859.077	0.744447	-8.53927	high		GSM1032895	923.545	1686.69	2610.24	0.550244	0.0620565	high
TCGA-62-8402-01A	-682.189	1693.78	1011.59	0.729315	-17.1452	high		GSM1032896	36.0008	644.328	680.329	0.761708	0.741689	high
TCGA-49-4507-01A	-209.82	1838.2	1628.38	0.664469	-13.1338	high		GSM1032897	581.242	1539.15	2120.39	0.60881	0.668476	high
TCGA-J2-A4AD-01A	-388.361	-155.22	-543.581	0.865226	-19.3554	high		GSM1032898	961.874	2366.43	3328.3	0.459341	-0.391579	low
TCGA-55-A490-01A	298.485	1007.28	1305.76	0.6991	-21.8945	high		GSM1032899	-18.4209	1272.94	1254.52	0.704459	-0.376541	low
TCGA-67-3770-01A	76.4421	1592.22	1668.66	0.660038	-50.4486	low		GSM1032900	1087.87	2637.74	3725.61	0.406786	0.0694306	high
TCGA-55-A48Y-01A	632.3	843.503	1475.8	0.681037	-32.1594	low		GSM1032901	1098.55	2127.13	3225.68	0.472669	-0.512692	low
TCGA-44-3918-01A	1259.87	2441.98	3701.85	0.40997	-46.3066	low		GSM1032902	387.895	1317.3	1705.19	0.656	0.143565	high
TCGA-05-4249-01A	185.415	1369.56	1554.97	0.672482	-22.6459	high		GSM1032903	49.9985	1521.63	1571.63	0.67067	0.18349	high
TCGA-67-4679-01B	552.061	1528.02	2080.08	0.613494	-54.868	low		GSM1032904	470.082	1651.55	2121.63	0.608666	0.495358	high
TCGA-55-A494-01A	-1286.51	-897.073	-2183.58	0.959813	-4.36961	high		GSM1032905	1024.09	2159.67	3183.75	0.478083	0.234273	high
TCGA-64-5778-01A	-317.021	2201.37	1884.35	0.635927	-36.2166	low		GSM1032906	751.597	2032.35	2783.95	0.528776	0.672599	high
TCGA-49-AARQ-01A	-994.973	1002.3	7.32771	0.821897	-40.1229	low		GSM1032907	788.158	1843.27	2631.43	0.547644	0.216892	high
TCGA-95-8494-01A	-412.617	1165.83	753.212	0.754733	-2.20037	high		GSM1032908	917.157	2482.97	3400.13	0.44995	0.215198	high
TCGA-55-7726-01A	1103.22	962.278	2065.5	0.615183	-10.2801	high		GSM1032909	177.665	889.602	1067.27	0.723699	0.686791	high
TCGA-78-8660-01A	5.42687	2059.4	2064.83	0.615261	0.59205	high		GSM1032910	1178.41	2436.06	3614.47	0.421634	-0.154722	low
TCGA-49-4490-01A	208.706	755.453	964.159	0.73406	-32.7979	low		GSM1032911	702.166	1752.5	2454.66	0.569167	-0.617898	low
TCGA-J2-8194-01A	288.213	1016.89	1305.1	0.69917	-38.6505	low		GSM1032912	1084.15	1975.85	3059.99	0.493959	0.458591	high
TCGA-44-2659-01A	759.874	1698.75	2458.62	0.56869	-45.383	low		GSM1032913	832.759	2467.81	3300.56	0.462954	0.579361	high
TCGA-78-7633-01A	-498.072	-162.357	-660.429	0.873698	-63.9522	low		GSM1032914	1140.75	2276.52	3417.27	0.447702	-0.0386795	low
TCGA-55-8299-01A	1382.07	2467.5	3849.57	0.390097	-21.8784	high		GSM1032915	1055.31	2214.27	3269.58	0.46698	0.554881	high
TCGA-67-6217-01A	169.119	1634.51	1803.63	0.645026	-47.7156	low		GSM1032916	1055.7	2135.74	3191.44	0.477092	-0.971167	low
TCGA-67-3774-01A	187.945	1562.64	1750.58	0.650957	-48.031	low		GSM1032917	791.724	2342.6	3134.32	0.484443	0.377928	high
TCGA-MP-A4T6-01A	-1069.37	1203.88	134.51	0.81112	-46.8974	low		GSM1032918	714.511	2482.17	3196.69	0.476415	0.516106	high
TCGA-50-5942-01A	102.044	846.751	948.795	0.73559	-49.7516	low		GSM1032919	1638.83	3080.32	4719.15	0.269711	-0.101937	low
TCGA-55-A48Z-01A	631.242	1176.84	1808.08	0.644526	-29.4539	low		GSM1032920	939.352	2093.12	3032.47	0.497468	-0.0198221	low
TCGA-99-AA5R-01A	1019.87	2724.28	3744.15	0.404298	-56.262	low		GSM1032921	877.728	1788.66	2666.38	0.543344	0.225186	high
TCGA-86-8280-01A	780.673	2043.25	2823.92	0.523787	-46.5585	low		GSM1032922	782.766	1822.41	2605.18	0.550864	0.679805	high
TCGA-83-5908-01A	333.467	2256.23	2589.7	0.552759	42.2755	high		GSM1032923	924.846	2366.46	3291.31	0.464157	0.29859	high
TCGA-78-7146-01A	-625.97	535.458	-90.5118	0.829993	66.4167	high		GSM1032924	1197.7	2518.18	3715.87	0.408091	0.435628	high
TCGA-95-7948-01A	-432.222	327.878	-104.344	0.831124	-43.0426	low		GSM1032925	1250.74	2616.63	3867.37	0.38769	-0.0399931	low
TCGA-55-7570-01A	-780.322	-408.665	-1188.99	0.908775	49.0785	high		GSM1032926	-493.282	788.021	294.739	0.797141	0.918169	high
TCGA-50-5072-01A	-16.4842	407.536	391.051	0.788525	38.891	high		GSM1032927	397.64	1483.08	1880.72	0.636338	-0.360913	low
TCGA-91-8499-01A	-350.922	935.278	584.355	0.77076	6.93306	high		GSM1032928	-168.144	885.846	717.702	0.758142	0.404644	high
TCGA-49-AAQV-01A	-545.234	1260.81	715.574	0.758345	-31.1689	low		GSM1032929	-170.924	1515.88	1344.96	0.694975	0.490208	high
TCGA-86-8671-01A	1476.57	3202.66	4679.23	0.275349	-46.4779	low		GSM1032930	341.775	1468.07	1809.84	0.644329	-0.425561	low
TCGA-91-6829-01A	1182.95	573.117	1756.07	0.650345	-11.3211	high		GSM1032931	714.983	1754.24	2469.22	0.567409	-0.478818	low
TCGA-05-5428-01A	314.024	1148.23	1462.26	0.682492	-35.8227	low		GSM1032932	510.906	2024.65	2535.55	0.559365	-0.394833	low
TCGA-91-8497-01A	571.791	2015.18	2586.97	0.553093	-42.9681	low		GSM1032933	426.237	1504.19	1930.42	0.630693	0.43559	high
TCGA-78-7145-01A	134.817	734.089	868.906	0.743483	0.913219	high		GSM1032934	1200.6	2268.92	3469.52	0.440831	0.296535	high
TCGA-69-7973-01A	-119.114	212.093	92.9789	0.814671	8.53535	high		GSM1032935	1229.73	2535.75	3765.48	0.401432	-0.798423	low
TCGA-80-5611-01A	-245.15	1891.18	1646.03	0.662529	2.53738	high		GSM1032936	548.032	2192.13	2740.16	0.53422	0.315203	high
TCGA-91-6849-01A	109.228	1626.05	1735.28	0.652661	-50.7072	low		GSM1032937	230.656	1262.45	1493.11	0.679175	1.10721	high
TCGA-49-AAR9-01A	-895.13	-243.242	-1138.37	0.90565	110.109	high		GSM1032938	734.837	2144.49	2879.32	0.516842	-0.460526	low
TCGA-86-8669-01A	-280.665	1162.72	882.058	0.742191	-27.0723	low		GSM1032939	-34.0329	1650.79	1616.76	0.665742	0.170749	high
TCGA-86-8279-01A	319.527	353.955	673.482	0.762359	-23.5058	low		GSM1032940	200.246	1033.85	1234.09	0.706583	-0.106168	low
TCGA-75-6206-01A	269.472	887.55	1157.02	0.714544	-51.5809	low		GSM1032941	-203.641	1414.41	1210.77	0.709002	0.539305	high
TCGA-75-6214-01A	-1010.56	45.5495	-965.014	0.894567	42.6255	high		GSM1032942	533.73	1310.35	1844.08	0.640477	0.644261	high
TCGA-49-6744-01A	1203.38	2332.47	3535.86	0.43207	-39.8982	low		GSM1032943	-617.431	550.675	-66.7564	0.828043	0.730807	high
TCGA-64-1680-01A	-727.135	476.525	-250.61	0.842871	-52.8569	low		GSM1032944	774.627	2008.97	2783.6	0.528819	-0.0655978	low
TCGA-55-8091-01A	1097.15	1789	2886.15	0.515984	-44.8357	low		GSM1032945	607.851	1928.64	2536.49	0.55925	0.259875	high
TCGA-44-A47B-01A	-177.215	1177.33	1000.12	0.730465	-41.5975	low		GSM1032946	385.362	1787.48	2172.84	0.602685	-0.917158	low
TCGA-73-4676-01A	-58.2285	834.068	775.84	0.752549	-5.27816	high		GSM1032947	1667.03	2494.83	4161.86	0.347493	-0.187102	low
TCGA-55-6982-01A	965.29	1405.46	2370.75	0.579251	-25.9881	low		GSM1032948	1161.46	2444.81	3606.26	0.422726	0.570632	high
TCGA-4B-A93V-01A	-845.106	789.295	-55.8108	0.827141	-20.1142	high		GSM1032949	926.631	2124.79	3051.42	0.495053	-0.364699	low
TCGA-62-A46Y-01A	-189.555	1880.57	1691.02	0.657569	-41.8833	low		GSM1032950	68.3133	2052.44	2120.75	0.608769	-0.32409	low
TCGA-78-7160-01A	702.87	1993.21	2696.08	0.539679	-26.3614	low		GSM1032951	222.74	2447.65	2670.39	0.54285	0.00723478	high
TCGA-44-2656-01A	857.451	2438.11	3295.56	0.463604	-49.9359	low		GSM1032952	361.108	2090.45	2451.56	0.569542	-0.827049	low
TCGA-75-7025-01A	491.573	1646.66	2138.23	0.606731	-57.1153	low		GSM1032953	56.9934	1390.75	1447.74	0.684047	-0.303258	low
TCGA-L4-A4E5-01A	-629.044	270.311	-358.734	0.851305	-11.7161	high		GSM1032954	928.748	2563.02	3491.77	0.437897	-0.387815	low
TCGA-50-5051-01A	-647.044	51.372	-595.672	0.869034	-28.3335	low		GSM1032955	1418.68	2652.96	4071.64	0.359881	-0.134301	low
TCGA-64-1681-01A	278.122	1289.77	1567.89	0.671077	-53.8155	low		GSM1032956	729.102	1830.54	2559.65	0.55643	-0.606131	low
TCGA-78-7161-01A	-341.333	-255.163	-596.496	0.869094	-40.3559	low		GSM1032957	49.2938	1512.74	1562.03	0.671715	-0.814751	low
TCGA-05-4426-01A	-384.39	1008.71	624.32	0.767009	-29.7205	low		GSM1032958	836.765	2080.57	2917.33	0.512057	-0.672051	low
TCGA-50-5049-01A	1729.94	3059.99	4789.93	0.259691	-44.5237	low		GSM1032959	928.43	1943.1	2871.53	0.517821	-0.187937	low
TCGA-44-8120-01A	542.748	923.053	1465.8	0.682112	-26.1217	low		GSM1032960	-498.788	926.782	427.995	0.785179	0.974342	high
TCGA-86-7713-01A	-1032.19	-273.43	-1305.62	0.915785	-5.51101	high		GSM1032961	269.441	1722.09	1991.53	0.623706	0.72146	high
TCGA-67-3773-01A	625.188	1936.79	2561.98	0.556146	-47.25	low		GSM1032962	591.912	1896.37	2488.28	0.565103	0.536765	high
TCGA-44-A479-01A	984.622	2536.46	3521.08	0.434025	-33.852	low		GSM1032963	-1375.79	-751.974	-2127.76	0.957481	0.471857	high
TCGA-50-8460-01A	297.291	1856.27	2153.56	0.604941	-53.4512	low		GSM1032964	444.711	2210.08	2654.79	0.544772	-0.531409	low
TCGA-05-4422-01A	-558.966	1811.22	1252.26	0.704695	-42.3921	low		GSM1032965	757.48	1830.45	2587.93	0.552976	-0.0572113	low
TCGA-05-4390-01A	216.042	499.8	715.842	0.75832	-3.13305	high		GSM1032966	-97.8423	908.625	810.783	0.749162	0.507803	high
TCGA-91-6830-01A	800.862	1546.97	2347.84	0.58199	-4.46655	high		GSM1032967	-1689.29	-271.572	-1960.86	0.950126	0.603516	high
TCGA-50-5068-01A	731.235	2393.72	3124.95	0.485646	-53.2003	low		GSM1032968	662.175	2273.2	2935.38	0.509781	0.208726	high
TCGA-44-7669-01A	-98.9603	1122.89	1023.93	0.728074	34.8906	high		GSM1032969	297.077	1835.07	2132.15	0.607441	-0.642192	low
TCGA-50-5066-01A	1063.48	2405.84	3469.32	0.440857	-23.8343	low		GSM1032970	1130.8	2479.61	3610.41	0.422175	-0.494726	low
TCGA-64-5815-01A	1566.88	1786.81	3353.69	0.456028	-14.9657	high		GSM1032971	-924.336	179.352	-744.984	0.879668	0.907724	high
TCGA-50-5939-01A	571.098	1667.76	2238.86	0.594923	25.9798	high		GSM1032972	165.344	1373.89	1539.24	0.67419	0.797071	high
TCGA-MP-A4TA-01A	-325.594	968.086	642.492	0.765295	-8.5628	high		GSM1032973	1058.89	2114.83	3173.72	0.479376	-0.456074	low
TCGA-97-A4M1-01A	74.54	1458.07	1532.61	0.674907	-66.4634	low		GSM1032974	117.494	1410.49	1527.98	0.675409	0.621827	high
TCGA-44-5645-01B	597.701	1408.5	2006.2	0.622022	-50.7863	low		GSM1032975	748.633	2079.57	2828.2	0.523251	-0.550428	low
TCGA-64-1677-01A	-678.008	1267.74	589.734	0.770256	-12.74	high		GSM1032976	388.18	2069.81	2457.99	0.568766	0.456867	high
TCGA-44-2662-01A	808.696	1871.08	2679.78	0.541692	-24.1574	low		GSM1032977	920.763	2454.09	3374.85	0.45326	-0.467039	low
TCGA-44-6775-01A	1447.19	1699.36	3146.55	0.482873	-44.3781	low		GSM1032978	463.425	1667.28	2130.7	0.607609	-0.70295	low
TCGA-38-4632-01A	288.834	1882.92	2171.75	0.602812	-10.7936	high		GSM1032979	-430.492	368.968	-61.5239	0.827612	0.777028	high
TCGA-55-8092-01A	248.36	1901.17	2149.52	0.605412	-20.3596	high		GSM1032980	1383.95	2361.66	3745.61	0.404102	-0.576165	low
TCGA-50-5946-02A	1048.13	730.289	1778.42	0.647849	-8.85993	high		GSM1032981	318.64	1830.2	2148.84	0.605492	-0.441118	low
TCGA-MP-A4TI-01A	1258.33	2945.62	4203.95	0.341693	-6.39894	high		GSM1032982	970.895	2489.67	3460.57	0.44201	-0.603534	low
TCGA-05-4418-01A	67.0573	1653.64	1720.7	0.65428	31.9564	high		GSM1032983	366.929	1015.28	1382.21	0.691033	-0.520227	low
TCGA-MN-A4N4-01A	641.732	787.591	1429.32	0.686017	-11.5212	high		GSM1032984	1081.84	2368.38	3450.22	0.443372	0.322059	high
TCGA-55-8507-01A	-231.477	583.907	352.43	0.791999	-20.0996	high		GSM1032985	138.452	2016.92	2155.37	0.604729	-0.577249	low
TCGA-86-8668-01A	827.056	1466.49	2293.55	0.588452	-52.6439	low		GSM1032986	-39.2938	1805.8	1766.5	0.649181	0.526789	high
TCGA-05-5425-01A	388.203	2170.43	2558.63	0.556553	-5.72956	high		GSM1032987	238.904	1269	1507.9	0.67758	0.230588	high
TCGA-49-4510-01A	-228.284	487.892	259.608	0.800244	-45.3187	low		GSM1032988	1074.68	2698.55	3773.24	0.40039	-0.222695	low
TCGA-55-6979-01A	1077.62	2708.99	3786.61	0.39859	-24.9954	low		GSM1032989	-596.055	691.838	95.7835	0.814432	0.621238	high
TCGA-78-7158-01A	-684.889	265.1	-419.789	0.855973	-27.5349	low		GSM1032990	392.957	2482.88	2875.83	0.51728	0.28172	high
TCGA-44-6775-01C	1117.39	1405.52	2522.91	0.560903	-45.7273	low		GSM1032991	1266.54	2626.31	3892.85	0.38424	-0.296688	low
TCGA-97-8547-01A	1009.87	1134.24	2144.12	0.606044	-39.3776	low		GSM1032992	-54.2939	1429.31	1375.01	0.691796	0.5721	high
TCGA-78-7153-01A	-633.372	319.052	-314.32	0.847866	-48.7398	low		GSM1032993	195.779	1221.74	1417.52	0.687277	0.17423	high
TCGA-35-4122-01A	880.811	2435.75	3316.56	0.460871	-7.73434	high		GSM1032994	87.9382	1751.01	1838.95	0.641055	-0.446249	low
TCGA-44-3918-01B	1060.75	1935.67	2996.42	0.502052	-28.3058	low		GSM1032995	66.4365	1200.92	1267.36	0.70312	-0.179561	low
TCGA-49-AARE-01A	-111.444	904.303	792.859	0.750902	-3.39989	high		GSM1032996	285.793	1989.72	2275.51	0.59059	-0.137843	low
TCGA-49-6761-01A	-54.7234	1500.93	1446.21	0.684212	-9.13442	high		GSM1032997	-1006.58	835.043	-171.534	0.836568	-0.618091	low
TCGA-91-7771-01A	787.073	2077.97	2865.05	0.518635	-45.9228	low		GSM1032998	522.547	1530.54	2053.08	0.616619	-0.43286	low
TCGA-69-7980-01A	258.182	1475.35	1733.53	0.652854	-25.563	low		GSM1032999	1006.05	2390.33	3396.38	0.450441	-0.583383	low
TCGA-69-8253-01A	-549.354	712.83	163.475	0.808626	-38.6538	low		GSM1033000	-676.658	1058.18	381.526	0.789384	0.87007	high
TCGA-95-7947-01A	-750.417	1007.85	257.43	0.800435	-19.1975	high		GSM1033001	601.138	1652.22	2253.36	0.593211	0.634653	high
TCGA-62-8394-01A	-339.652	682.546	342.894	0.792853	-20.1333	high		GSM1033002	637.34	2273.59	2910.93	0.512865	0.323676	high
TCGA-55-8616-01A	-247.447	641.03	393.583	0.788297	-40.2603	low		GSM1033003	-539.588	402.554	-137.034	0.833783	0.700842	high
TCGA-49-6743-01A	482.849	1082.93	1565.78	0.671307	24.6144	high		GSM1033004	1119.81	2748.24	3868.05	0.387598	-0.212173	low
TCGA-49-AAR4-01A	69.4532	2296.97	2366.42	0.57977	-36.7085	low		GSM1033005	-201.855	827.648	625.793	0.76687	-0.770584	low
TCGA-38-4625-01A	32.1083	1380.54	1412.65	0.687796	33.8466	high		GSM1033006	1144.95	2504.34	3649.29	0.416994	0.0188195	high
TCGA-05-4417-01A	1422.93	2034.22	3457.15	0.442459	-33.0012	low		GSM1033007	697.48	2119.16	2816.64	0.524697	-0.435039	low
TCGA-50-5045-01A	1517.89	2617.28	4135.17	0.351164	-39.4528	low		GSM1033008	910.095	2335.58	3245.68	0.47008	-0.0669327	low
TCGA-97-A4M2-01A	435.116	2471.61	2906.73	0.513394	-54.4742	low		GSM1033009	42.7522	993.583	1036.33	0.726825	0.711992	high
TCGA-97-A4M3-01A	21.1059	159.749	180.855	0.807122	-45.6616	low		GSM1033010	-158.516	781.947	623.431	0.767092	0.107724	high
TCGA-44-2668-01A	1050.24	2104.1	3154.34	0.48187	-22.4676	high		GSM1033011	1156.17	2459.95	3616.12	0.421414	-0.441675	low
TCGA-71-8520-01A	501.448	567.048	1068.5	0.723574	-34.7408	low		GSM1033012	364.697	1810.83	2175.53	0.60237	-0.521158	low
TCGA-75-5125-01A	364.826	1909.66	2274.49	0.590712	16.8235	high		GSM1033013	425.976	1602.66	2028.63	0.61944	0.367328	high
TCGA-49-4512-01A	853.356	1235.47	2088.83	0.612479	-61.0758	low		GSM1033014	812.389	2048.34	2860.73	0.519176	-0.14721	low
TCGA-86-7711-01A	677.034	1559.02	2236.05	0.595255	22.4173	high		GSM1033015	1011.89	2028.67	3040.56	0.496437	0.0306636	high
TCGA-44-2656-01B	969.877	1992.9	2962.78	0.506316	-41.5412	low		GSM1033016	-199.22	542.373	343.153	0.79283	-0.306969	low
TCGA-L4-A4E6-01A	1055.36	2668.63	3723.99	0.407002	-54.7122	low		GSM1033017	250.564	1999.32	2249.88	0.593622	-0.840246	low
TCGA-49-AAR0-01A	-4.13546	1651.52	1647.38	0.662381	-32.5801	low		GSM1033018	648.573	1918.24	2566.82	0.555555	-0.316489	low
TCGA-50-7109-01A	171.632	1162.54	1334.17	0.696113	-19.0925	high		GSM1033019	332.061	1646.02	1978.08	0.625248	0.251513	high
TCGA-L9-A50W-01A	-324.783	976.925	652.142	0.764382	-44.6485	low		GSM1033020	914.542	2159.27	3073.81	0.492195	-0.277134	low
TCGA-55-8094-01A	-1846.67	-780.504	-2627.17	0.976039	-30.0986	low		GSM1033021	185.35	1318.48	1503.83	0.678019	-0.769002	low
TCGA-05-4430-01A	1211.05	1704.55	2915.6	0.512276	-18.231	high		GSM1033022	585.396	2038.35	2623.74	0.548588	-0.280764	low
TCGA-91-A4BD-01A	-541.464	1819.3	1277.83	0.702026	-47.633	low		GSM1033023	221.156	1567.62	1788.77	0.646691	0.264132	high
TCGA-78-7149-01A	-107.925	144.207	36.2817	0.819469	-49.7396	low		GSM1033024	195.062	1342.79	1537.85	0.67434	-0.53426	low
TCGA-55-7724-01A	777.125	1932.04	2709.16	0.538061	-44.0862	low		GSM1033025	251.607	2403.72	2655.33	0.544705	-0.0676168	low
TCGA-50-6593-01A	897.624	1369.34	2266.97	0.591602	-27.3624	low		GSM1033026	-659.251	1190.47	531.221	0.775705	0.924473	high
TCGA-86-8674-01A	-964.832	-403.538	-1368.37	0.919446	-32.6644	low		GSM1033027	45.6705	1002.72	1048.39	0.725608	0.729738	high
TCGA-49-4505-01A	594.118	1975.18	2569.3	0.555252	-46.0828	low		GSM1033028	1385.46	2679.43	4064.89	0.360805	-0.694225	low
TCGA-05-5420-01A	739.282	2862.77	3602.06	0.423286	-38.4478	low		GSM1033029	-381.027	1084.75	703.724	0.759478	-0.711937	low
TCGA-55-6983-01A	495.703	1779.56	2275.26	0.59062	-44.5782	low		GSM1033030	-59.4844	2060.38	2000.9	0.622631	-0.642227	low
TCGA-44-8119-01A	991.922	1168.77	2160.69	0.604107	-7.4525	high		GSM1033031	290.285	1329.51	1619.79	0.66541	0.533717	high
TCGA-55-7994-01A	-299.239	2090.31	1791.07	0.646434	13.5188	high		GSM1033032	418.845	1777.53	2196.37	0.599925	-0.613924	low
TCGA-55-8508-01A	-14.4794	1060.36	1045.88	0.725861	-18.1408	high		GSM1033033	1021.91	1785.4	2807.31	0.525862	0.347283	high
TCGA-73-7499-01A	149.942	1983.21	2133.15	0.607323	-25.8703	low		GSM1033034	1109.33	2283.78	3393.11	0.45087	-0.829422	low
TCGA-50-5933-01A	1488.48	1748.29	3236.78	0.471233	29.3445	high		GSM1033035	-17.1555	1433.72	1416.56	0.687379	-0.414678	low
TCGA-NJ-A4YI-01A	130.326	1141.06	1271.39	0.702699	-49.3007	low		GSM1033036	1598.72	1934	3532.71	0.432486	-0.104539	low
TCGA-55-7573-01A	249.067	1681.2	1930.27	0.63071	-52.0816	low		GSM1033037	1069.15	1655.39	2724.54	0.536157	-0.185713	low
TCGA-91-A4BC-01A	1012.76	2546.06	3558.82	0.429027	-34.6448	low		GSM1033038	496.77	403.873	900.643	0.74036	-0.731659	low
TCGA-78-7220-01A	-743.382	-158.703	-902.085	0.890401	34.5178	high		GSM1033039	1153.9	2090.86	3244.77	0.470198	0.175837	high
TCGA-05-4382-01A	1299.05	1968.28	3267.34	0.467271	-4.37887	high		GSM1033040	574.917	854.427	1429.34	0.686015	0.340243	high
TCGA-86-8278-01A	503.125	1123.64	1626.77	0.664645	-43.1888	low		GSM1033041	-9.38843	1535.64	1526.25	0.675597	-0.539752	low
TCGA-NJ-A55R-01A	-393.676	47.2744	-346.402	0.850354	-39.7029	low		GSM1033042	226.3	2086.26	2312.56	0.586194	0.499897	high
TCGA-91-8496-01A	186.934	2060.12	2247.06	0.593956	-54.1162	low		GSM1033043	-1057.84	236.815	-821.028	0.884922	-0.667909	low
TCGA-MP-A4TJ-01A	973.775	2915.1	3888.88	0.384778	-34.0696	low		GSM1033044	39.775	1564.07	1603.84	0.667156	0.305324	high
TCGA-69-7765-01A	1185.16	1479.16	2664.32	0.543598	-32.6976	low		GSM1033045	1226.19	2685.5	3911.68	0.381686	-0.344893	low
TCGA-64-5775-01A	-37.5702	687.893	650.323	0.764554	78.9334	high		GSM1033046	1290.2	2535.76	3825.96	0.393285	-0.367479	low
TCGA-44-7661-01A	964.293	2042.49	3006.78	0.500736	35.4272	high		GSM1033047	288.786	1615.72	1904.51	0.63364	0.298922	high
TCGA-49-4486-01A	-1350	-122.009	-1472	0.925321	-80.7696	low		GSM1033048	224.809	1373.98	1598.79	0.667708	0.54679	high
TCGA-05-4427-01A	170.209	1152.59	1322.8	0.69731	-8.55748	high		GSM1033049	325.125	1343.82	1668.95	0.660006	0.788749	high
TCGA-MP-A4TE-01A	-1153.99	-422.845	-1576.84	0.931047	-20.8471	high		GSM1033050	939.292	2215.46	3154.75	0.481818	-0.434563	low
TCGA-38-7271-01A	1287.83	2986.13	4273.97	0.332016	-48.727	low		GSM1033051	987.473	1590.26	2577.73	0.554222	0.148942	high
TCGA-62-8399-01A	46.1504	475.607	521.757	0.776581	-14.4848	high		GSM1033052	659.529	2442.88	3102.41	0.488536	-0.239999	low
TCGA-49-AAR2-01A	-690.123	1190.59	500.467	0.778546	-46.2793	low		GSM1033053	389.951	1536.55	1926.5	0.631139	0.663458	high
TCGA-86-7953-01A	155.418	1731.87	1887.29	0.635594	7.75688	high		GSM1033054	1176.1	2352.67	3528.77	0.433008	-0.624158	low
TCGA-69-8254-01A	-392.424	1478.15	1085.72	0.721826	-45.5229	low		GSM1033055	863.75	2398.55	3262.3	0.467926	0.137567	high
TCGA-86-8055-01A	1327.09	1292.97	2620.07	0.549039	-17.5604	high		GSM1033056	924.37	2421.35	3345.72	0.457068	0.200108	high
TCGA-55-5899-01A	333.846	966.692	1300.54	0.699648	13.3047	high
TCGA-78-8655-01A	181.787	1651.69	1833.48	0.641672	-39.0576	low
TCGA-05-4420-01A	-243.612	210.006	-33.6061	0.825305	-16.8106	high
TCGA-49-AARN-01A	-203.105	976.981	773.877	0.752739	-35.4869	low
TCGA-49-6745-01A	767.997	1900.03	2668.03	0.543141	-4.92498	high
TCGA-55-8505-01A	238.325	16.867	255.192	0.800632	32.7729	high
TCGA-99-8028-01A	1406.03	2995.94	4401.96	0.314236	-38.2944	low
TCGA-38-6178-01A	425.087	673.527	1098.61	0.720515	-26.9311	low
TCGA-55-6987-01A	663.524	2911.22	3574.75	0.426914	-29.241	low
TCGA-49-4494-01A	-199.705	1238.61	1038.9	0.726566	-24.1741	low
TCGA-55-6543-01A	148.492	1308.16	1456.65	0.683093	-41.4451	low
TCGA-64-1678-01A	-908.336	-199.258	-1107.59	0.903725	-19.194	high
TCGA-91-6835-01A	962.78	2834.48	3797.26	0.397155	-32.6864	low
TCGA-S2-AA1A-01A	822.64	2361.39	3184.03	0.478048	-44.4967	low
TCGA-69-7761-01A	510.344	2291.79	2802.13	0.526509	-27.4527	low
TCGA-86-8672-01A	556.233	1745.9	2302.13	0.587433	16.0287	high
TCGA-44-5644-01A	-1145.83	-323.557	-1469.39	0.925176	-16.795	high
TCGA-49-4506-01A	-170.775	1681.57	1510.79	0.677267	-24.3099	low
TCGA-MP-A4SV-01A	62.5273	1577.02	1639.55	0.663242	-3.9323	high
TCGA-53-7626-01A	790.381	2449.85	3240.23	0.470785	-42.7132	low
TCGA-MN-A4N1-01A	-609.393	-45.3588	-654.752	0.873292	-18.2176	high
TCGA-35-4123-01A	813.375	2405.24	3218.62	0.473582	18.1165	high
TCGA-55-8621-01A	1097.54	2505.18	3602.72	0.423197	-42.7428	low
TCGA-69-A59K-01A	-249.534	1149.26	899.724	0.74045	4.63564	high
TCGA-49-4501-01A	546.469	1590.48	2136.95	0.606881	-47.5069	low
TCGA-44-2655-01A	-174.741	1243.07	1068.33	0.723591	-50.0939	low
TCGA-05-4434-01A	716.949	2255.65	2972.6	0.505073	2.61139	high
TCGA-78-7148-01A	-378.733	746.614	367.881	0.790612	-33.2569	low
TCGA-44-6145-01A	819.49	2273.19	3092.68	0.489782	-19.5942	high
TCGA-55-8615-01A	-687.371	38.0097	-649.361	0.872906	-18.1651	high
TCGA-38-4626-01A	1150.23	2189.79	3340.02	0.457812	-50.2312	low
TCGA-50-5930-01A	615.288	1565.13	2180.42	0.601797	-2.80514	high
TCGA-55-6981-01A	-58.9759	758.731	699.755	0.759857	-32.9755	low
TCGA-62-A46R-01A	58.0303	1618.42	1676.45	0.659178	-53.1792	low
TCGA-95-8039-01A	92.496	1817.34	1909.83	0.633035	-41.3676	low
TCGA-97-7554-01A	1126.16	1195.71	2321.86	0.585086	-24.7869	low
TCGA-67-6216-01A	-204.701	1683.9	1479.2	0.680672	-45.9753	low
TCGA-MN-A4N5-01A	-564.135	1227.99	663.853	0.763272	-32.3092	low
TCGA-93-8067-01A	-569.819	388.445	-181.373	0.837358	-13.7402	high
TCGA-97-8176-01A	-301.256	877.569	576.312	0.771511	9.74343	high
TCGA-55-A493-01A	179.943	2068.4	2248.35	0.593804	35.6447	high
TCGA-62-A46S-01A	-323.085	1011.39	688.3	0.760949	-49.2191	low
TCGA-55-6968-01A	-56.0966	1501.11	1445.02	0.684339	14.0886	high
TCGA-44-6147-01A	695.052	1274.03	1969.08	0.626279	-70.2089	low
TCGA-55-8514-01A	-362.174	920.099	557.926	0.773226	-53.6487	low
TCGA-55-7911-01A	-143.784	2033.28	1889.49	0.635344	-30.9693	low
TCGA-35-3615-01A	-185.719	744.368	558.649	0.773158	-50.5775	low
TCGA-73-4658-01A	1456.92	2232.8	3689.72	0.411593	-29.6104	low
TCGA-44-6778-01A	764.596	2895.58	3660.17	0.415541	-24.67	low
TCGA-62-8397-01A	-108.116	1162.32	1054.2	0.72502	-61.2165	low
TCGA-50-6595-01A	1187.81	1493.81	2681.62	0.541465	33.1581	high
TCGA-L9-A444-01A	656.674	2621.02	3277.69	0.465927	-35.2739	low
TCGA-64-5779-01A	387.202	1163.71	1550.91	0.672923	-31.7466	low
TCGA-44-7660-01A	-678.778	594.67	-84.1081	0.829468	3.75001	high
TCGA-44-2666-01A	-591.917	256.011	-335.906	0.849542	-88.6192	low
TCGA-44-6777-01A	2018.21	2550.47	4568.69	0.290911	-35.8563	low
TCGA-73-4675-01A	294.535	705.71	1000.25	0.730453	-34.6518	low
TCGA-55-7903-01A	-508.102	1244.41	736.308	0.756358	-28.4792	low
TCGA-97-7553-01A	928.549	2795.22	3723.77	0.407033	-36.5772	low
TCGA-78-7147-01A	-884.363	730.241	-154.122	0.835165	-30.7666	low
TCGA-99-8033-01A	-201.559	1471.6	1270.05	0.702839	7.33468	high
TCGA-55-1594-01A	-461.205	809.883	348.679	0.792335	5.85917	high
TCGA-55-6980-01A	853.882	1903.43	2757.31	0.532091	-43.1682	low
TCGA-95-A4VK-01A	-441.587	1156.17	714.587	0.75844	-43.1526	low
TCGA-55-8207-01A	1060.61	1565.85	2626.46	0.548255	-54.0557	low
TCGA-NJ-A55O-01A	-176.717	1238.96	1062.24	0.724207	-34.5723	low
TCGA-95-7043-01A	-540.016	-360.131	-900.146	0.890271	-24.5617	low
TCGA-44-7672-01A	1152.08	2395.59	3547.67	0.430506	-27.377	low
TCGA-44-6146-01B	242.422	154.115	396.537	0.78803	-42.7963	low
TCGA-67-3771-01A	378.01	1508.56	1886.57	0.635675	-9.09944	high
TCGA-67-3772-01A	958.713	1559.07	2517.79	0.561525	-43.0862	low
TCGA-97-A4M5-01A	596.112	1558.25	2154.36	0.604847	-44.5322	low
TCGA-53-A4EZ-01A	-1009.55	109.905	-899.65	0.890238	-10.9928	high
TCGA-99-8032-01A	562.986	760.266	1323.25	0.697262	-30.3848	low
TCGA-73-4670-01A	114.768	501.439	616.207	0.767772	28.5491	high
TCGA-55-7576-01A	311.411	1206.62	1518.03	0.676486	-31.8441	low
TCGA-J2-A4AE-01A	-483.826	1459.99	976.164	0.732862	-42.1744	low
TCGA-93-7347-01A	995.695	2538.5	3534.19	0.43229	-48.6355	low
TCGA-75-7027-01A	409.609	244.914	654.523	0.764157	27.3573	high
TCGA-62-A472-01A	-539.295	1310.05	770.755	0.753041	-36.5209	low
TCGA-78-7154-01A	-409.372	206.53	-202.842	0.839077	24.0963	high
TCGA-50-5044-01A	286.345	1365.29	1651.63	0.661914	-3.99308	high
TCGA-95-A4VP-01A	255.104	1465.61	1720.72	0.654278	-50.7155	low
TCGA-44-2661-01A	1120.11	2844.27	3964.37	0.374525	-52.5216	low
TCGA-49-AARO-01A	728.073	2138.84	2866.92	0.5184	-24.2095	low
TCGA-91-6831-01A	702.111	1114.08	1816.19	0.643616	-10.8925	high
TCGA-55-6642-01A	1394.25	1451.07	2845.32	0.521108	-26.9731	low
TCGA-86-8056-01A	41.0029	1197.56	1238.56	0.706119	-48.0121	low
TCGA-L9-A5IP-01A	-650.656	842.399	191.743	0.806178	25.4277	high
TCGA-97-7546-01A	801.957	1670.14	2472.09	0.567062	-52.8531	low
TCGA-97-7547-01A	174.197	933.184	1107.38	0.719622	-44.6535	low
TCGA-55-7914-01A	-58.8255	1108.69	1049.86	0.725459	-41.0345	low
TCGA-78-7143-01A	-735.566	1104.44	368.878	0.790523	-23.8673	low
TCGA-97-A4M0-01A	-282.581	1925.55	1642.97	0.662866	-48.525	low
TCGA-NJ-A55A-01A	353.33	1885.24	2238.57	0.594957	-49.0651	low
TCGA-55-8205-01A	742.599	2610.75	3353.35	0.456072	33.0913	high
TCGA-05-4415-01A	-995.64	431.109	-564.531	0.866764	102.636	high
TCGA-97-7941-01A	151.538	1094.16	1245.7	0.705377	-45.5384	low
TCGA-86-8585-01A	-11.9726	2036.69	2024.72	0.619891	-20.1321	high
TCGA-55-8203-01A	77.6091	1403.59	1481.2	0.680458	-24.9198	low
TCGA-71-6725-01A	-832.439	280.59	-551.849	0.865834	-38.4509	low
TCGA-55-7816-01A	1621.05	2049.92	3670.97	0.414099	-57.8978	low
TCGA-55-6978-01A	1507.36	2545.55	4052.91	0.362443	27.5861	high
TCGA-55-1592-01A	36.4319	1015.69	1052.12	0.725231	-43.098	low
TCGA-97-8175-01A	-175.3	1506.79	1331.49	0.696395	-23.1129	high
TCGA-86-7954-01A	456.478	2112.7	2569.18	0.555267	-21.8321	high
TCGA-78-8662-01A	-872.51	-261.753	-1134.26	0.905394	2.86431	high
TCGA-MP-A4TF-01A	-1160.92	508.155	-652.761	0.87315	18.4745	high
TCGA-MP-A4T7-01A	-567.031	1110.84	543.812	0.774538	-26.6585	low
TCGA-44-5645-01A	260.669	1955.1	2215.77	0.597644	-74.4056	low
TCGA-55-8506-01A	30.338	1104.47	1134.81	0.716821	-40.3683	low
TCGA-50-6591-01A	-1000.17	-1226.85	-2227.02	0.961583	26.0123	high
TCGA-78-7159-01A	30.6763	596.752	627.428	0.766716	-26.8987	low
TCGA-69-7763-01A	771.552	917.323	1688.88	0.657806	-42.1449	low
TCGA-55-8085-01A	-111.414	1734.86	1623.45	0.665009	-28.4228	low
TCGA-62-A471-01A	-1351.02	138.633	-1212.39	0.910203	22.6573	high
TCGA-91-6840-01A	-239.251	1041.35	802.095	0.750006	-28.4552	low
TCGA-44-3917-01B	-7.99102	901.825	893.834	0.741031	-41.6619	low
TCGA-73-7498-01A	370.483	1076.33	1446.81	0.684148	-41.1123	low
TCGA-55-8206-01A	449.779	2229.68	2679.46	0.541732	-54.8328	low
TCGA-97-8179-01A	-22.2168	497.498	475.282	0.780861	-36.2694	low
TCGA-50-8459-01A	1858.48	2306.24	4164.71	0.3471	-37.7876	low
TCGA-50-6590-01A	438.468	2131.55	2570.02	0.555164	8.49232	high
TCGA-49-6742-01A	-876.623	-61.3874	-938.01	0.892789	-25.6478	low
TCGA-64-1679-01A	1169.18	1155.94	2325.11	0.5847	-3.19805	high
TCGA-99-7458-01A	861.643	2012.7	2874.35	0.517467	-45.0321	low
TCGA-97-A4M7-01A	472.511	2109.21	2581.72	0.553734	-46.6537	low
TCGA-MP-A4TH-01A	179.434	2160.65	2340.09	0.582915	-46.0186	low
TCGA-50-5066-02A	-4.27466	762.862	758.587	0.754215	-4.49983	high
TCGA-62-A46P-01A	-485.316	307.059	-178.257	0.837108	-47.589	low
TCGA-75-6212-01A	212.923	1858.15	2071.07	0.614538	-47.8864	low
TCGA-44-6146-01A	-931.03	-118.463	-1049.49	0.900041	-60.2515	low
TCGA-55-7913-01B	-1414.44	54.5903	-1359.85	0.918954	57.9068	high
TCGA-78-7166-01A	-954.284	562.801	-391.483	0.853817	-36.7699	low
TCGA-93-A4JN-01A	254.942	1101.23	1356.17	0.69379	-29.2367	low
TCGA-55-6985-01A	637.15	1807.76	2444.91	0.570344	-32.1926	low
TCGA-38-4627-01A	2129.45	1823.85	3953.3	0.376032	-43.7489	low
TCGA-55-6975-01A	952.092	669.64	1621.73	0.665197	18.9383	high
TCGA-62-A46V-01A	212.78	503.038	715.818	0.758322	-47.2365	low
TCGA-55-6984-01A	-812.692	695.142	-117.55	0.8322	-13.4162	high
TCGA-50-6594-01A	-183.598	653.377	469.779	0.781366	0.877753	high
TCGA-49-AAR3-01A	734.826	2412.65	3147.48	0.482753	11.5566	high
TCGA-86-7955-01A	-1746.02	-753.189	-2499.21	0.97178	21.2003	high
TCGA-55-A4DG-01A	-432.815	1221.88	789.066	0.751269	-47.5193	low
TCGA-44-6148-01A	553.306	1105.56	1658.87	0.661117	-53.8678	low
TCGA-93-A4JP-01A	470.257	1463.72	1933.97	0.630288	-40.8538	low
TCGA-78-7150-01A	57.6132	-98.008	-40.3947	0.825867	42.5541	high
TCGA-97-8177-01A	1060.02	2004.85	3064.87	0.493336	-48.9753	low
TCGA-50-5946-01A	-1053.97	-375.736	-1429.71	0.922949	-10.5371	high
TCGA-50-5055-01A	1385.69	2902.23	4287.92	0.330084	-42.739	low
TCGA-78-8648-01A	2026.84	2844.85	4871.69	0.248083	-37.4794	low
TCGA-78-8640-01A	-759.973	917.125	157.152	0.809172	17.3515	high
TCGA-50-5935-01A	161.736	1322.98	1484.72	0.680078	-35.1697	low
TCGA-78-7167-01A	-662.215	-165.226	-827.441	0.88536	-41.8055	low
TCGA-69-7978-01A	1008.37	2619.7	3628.06	0.419824	2.74595	high
TCGA-86-8054-01A	-592.787	-279.976	-872.763	0.888433	10.1496	high
TCGA-69-7974-01A	544.913	1947.33	2492.25	0.564623	3.05219	high
TCGA-44-3398-01A	1339.8	2185.36	3525.16	0.433486	-39.2007	low
TCGA-NJ-A4YG-01A	251.943	1387.68	1639.62	0.663234	-35.0139	low
TCGA-78-7537-01A	97.8769	566.617	664.494	0.763212	-56.6949	low
TCGA-38-4629-01A	1034.07	2172.56	3206.63	0.475131	34.8397	high
TCGA-55-8510-01A	709.277	2199.72	2909	0.513108	-35.2472	low
TCGA-69-7760-01A	-594.241	-312.006	-906.247	0.890679	-31.0565	low
TCGA-55-7284-01B	412.507	1537.63	1950.14	0.628444	-38.4453	low
TCGA-55-A4DF-01A	-379.19	1615.17	1235.98	0.706387	8.86486	high
TCGA-05-4402-01A	366.873	1204.07	1570.94	0.670745	-26.8463	low
TCGA-86-A456-01A	292.524	1577.44	1869.97	0.637554	-50.9161	low
TCGA-49-AARR-01A	548.047	1763.65	2311.69	0.586296	-50.4641	low
TCGA-44-7667-01A	-495.08	93.6952	-401.385	0.854573	33.1491	high
TCGA-86-A4P8-01A	1055.53	2910.17	3965.71	0.374344	-61.1558	low
TCGA-50-8457-01A	778.75	2108.14	2886.89	0.515891	-43.7645	low
TCGA-80-5608-01A	-703.225	651.864	-51.3614	0.826774	-28.7223	low
TCGA-86-6851-01A	335.438	2665.95	3001.39	0.50142	-29.367	low
TCGA-55-6970-01A	61.2892	1560.91	1622.2	0.665146	-12.326	high
TCGA-05-4384-01A	87.9956	1133.9	1221.89	0.70785	-40.9263	low
TCGA-44-7671-01A	147.514	18.1228	165.637	0.808439	-29.4898	low
TCGA-55-8511-01A	679.1	1775.71	2454.82	0.569149	1.02232	high
TCGA-MP-A4TC-01A	1006.36	1544.21	2550.57	0.557536	-15.2078	high
TCGA-91-6828-01A	599.881	1996.17	2596.05	0.551982	-26.443	low
TCGA-55-8302-01A	-347.244	1138.12	790.873	0.751094	0.0742753	high
TCGA-55-8087-01A	-231.013	610.757	379.744	0.789545	-45.8431	low
TCGA-L9-A743-01A	745.33	2376.86	3122.19	0.486	-37.6153	low
TCGA-38-4631-01A	-575.573	712.528	136.955	0.81091	8.14011	high
TCGA-NJ-A4YF-01A	-714.835	183.416	-531.419	0.864329	-11.9288	high
TCGA-55-7815-01A	987.676	1625.91	2613.59	0.549833	-37.1188	low
TCGA-55-8620-01A	-955.025	873.46	-81.5646	0.82926	27.4162	high
TCGA-50-5941-01A	704.737	2502.38	3207.12	0.475068	-7.73978	high
TCGA-78-7539-01A	-146.131	1928.56	1782.43	0.6474	-41.0673	low
TCGA-55-8301-01A	789.416	2519.72	3309.14	0.461838	-21.617	high
TCGA-73-A9RS-01A	-1007.06	188.449	-818.607	0.884756	-7.72002	high
TCGA-44-2665-01A	1559.26	1590.53	3149.79	0.482456	-35.6965	low
TCGA-L9-A8F4-01A	122.14	1944.8	2066.94	0.615016	-13.9592	high
TCGA-55-7725-01A	-191.2	1970.1	1778.9	0.647796	-55.4479	low
TCGA-55-A57B-01A	362.137	1301.85	1663.99	0.660553	-53.2446	low
TCGA-86-8673-01A	27.0769	907.934	935.01	0.736959	-25.7291	low
TCGA-86-8074-01A	736.171	1215.37	1951.54	0.628284	-16.3788	high
TCGA-86-A4D0-01A	-1097.29	143.998	-953.294	0.893797	9.97559	high
TCGA-MP-A4T8-01A	-3.74796	11.5149	7.76691	0.82186	-11.9386	high
TCGA-93-A4JQ-01A	940.086	2215.48	3155.56	0.481713	-16.0267	high
TCGA-44-2666-01B	-206.368	-97.1801	-303.549	0.847027	-62.2585	low
TCGA-97-8552-01A	99.6183	1795.3	1894.92	0.634728	-59.548	low
TCGA-69-7764-01A	-318.899	675.177	356.278	0.791654	-38.686	low
TCGA-86-7701-01A	639.469	2019.15	2658.62	0.5443	-26.5787	low
TCGA-62-A470-01A	-593.809	389.775	-204.034	0.839172	-33.5956	low
TCGA-55-7727-01A	-287.356	1364.92	1077.57	0.722654	-30.6474	low
TCGA-L9-A7SV-01A	-998.138	-69.4837	-1067.62	0.901197	-40.7994	low
TCGA-97-7938-01A	63.6027	686.179	749.781	0.755063	-53.097	low
TCGA-67-6215-01A	-708.21	927.208	218.999	0.803804	-41.0719	low
TCGA-55-7907-01A	327.049	1553.24	1880.29	0.636387	-35.446	low
TCGA-MP-A4T9-01A	445.085	1475.83	1920.91	0.631775	-24.4068	low
TCGA-97-7552-01A	472.914	2694.83	3167.75	0.480145	-37.9245	low
TCGA-05-5429-01A	-245.129	330.774	85.6448	0.815294	-16.7119	high
TCGA-91-6847-01A	-1854.25	-697.869	-2552.12	0.973583	8.13614	high
TCGA-44-A4SS-01A	575.69	2043.73	2619.42	0.549118	-12.7773	high
TCGA-55-8097-01A	74.3231	1049.35	1123.68	0.71796	-48.1613	low
TCGA-97-8171-01A	-1146.88	-305.918	-1452.8	0.924249	-46.4657	low
TCGA-L9-A443-01A	256.202	875.404	1131.61	0.717149	-39.7985	low
TCGA-55-8089-01A	627.211	2849.59	3476.8	0.439872	-6.31466	high
TCGA-05-4424-01A	638.019	1505.28	2143.3	0.606139	-13.5963	high
TCGA-62-8395-01A	381.04	487.04	868.08	0.743564	-41.6222	low
TCGA-53-7624-01A	-913.449	370.306	-543.143	0.865194	60.9588	high
TCGA-64-1676-01A	702.009	1935.09	2637.1	0.546948	-34.9911	low
TCGA-55-1596-01A	-622.74	453.057	-169.683	0.836419	-18.9625	high
TCGA-97-8174-01A	830.226	1475.85	2306.08	0.586964	-45.707	low
TCGA-93-7348-01A	565.521	1130.76	1696.28	0.656986	-42.8729	low
TCGA-38-4630-01A	-354.687	-12.6954	-367.383	0.85197	22.763	high
TCGA-05-5423-01A	277.469	2130.14	2407.61	0.574833	-50.2627	low
TCGA-49-6767-01A	-293.501	1402.76	1109.26	0.719431	60.7466	high
TCGA-05-4397-01A	-571.297	688.289	116.991	0.812621	-3.09495	high
TCGA-55-7910-01A	-459.351	379.385	-79.966	0.829129	-30.2148	low
TCGA-J2-A4AG-01A	481.597	1842.25	2323.84	0.584851	-42.6832	low
TCGA-50-5936-01A	299.867	933.127	1232.99	0.706698	1.18053	high
TCGA-86-8073-01A	416.567	884.21	1300.78	0.699623	-3.73406	high
TCGA-44-4112-01B	955.576	996.246	1951.82	0.628252	-66.7371	low
TCGA-05-5715-01A	591.97	1202.78	1794.75	0.646022	-44.7781	low
TCGA-44-5643-01A	-1042.56	900.636	-141.921	0.834178	29.7225	high
TCGA-75-5146-01A	14.1811	1441.08	1455.26	0.683242	-49.0726	low
TCGA-NJ-A4YQ-01A	13.3073	2418.49	2431.8	0.571924	-15.9914	high
TCGA-44-2657-01A	813.306	2721.82	3535.12	0.432167	-41.5245	low
TCGA-55-7995-01A	23.7864	2377.2	2400.99	0.575628	-10.0459	high
TCGA-44-2662-01B	1292.15	1630.05	2922.21	0.511443	-19.5269	high
TCGA-49-4514-01A	-638.611	1138.02	499.411	0.778644	-27.616	low
TCGA-55-6712-01A	435.265	2127	2562.26	0.556111	-6.02742	high
TCGA-44-4112-01A	714.007	1030.76	1744.77	0.651604	-33.5874	low
TCGA-55-6972-01A	-1818.33	-720.191	-2538.52	0.973125	-56.9521	low
TCGA-44-3919-01A	563.498	2048.48	2611.97	0.550031	-33.8932	low
TCGA-J2-8192-01A	1602.78	1936.18	3538.96	0.431658	-41.641	low
TCGA-44-A47A-01A	-96.6138	1736.66	1640.05	0.663187	-33.7145	low
TCGA-75-5147-01A	297.455	1555.89	1853.35	0.639432	-21.8732	high
TCGA-86-A4JF-01A	-238.332	1476.68	1238.35	0.706142	-28.2277	low
TCGA-69-8453-01A	566.398	2511.4	3077.79	0.491686	-43.0356	low
TCGA-73-4662-01A	178.699	1718.62	1897.32	0.634456	-35.9295	low
TCGA-95-7039-01A	121.092	642.41	763.502	0.753741	-5.43894	high
TCGA-NJ-A4YP-01A	828.861	1023.68	1852.54	0.639523	-24.041	low
TCGA-62-A46O-01A	-1643.54	-988.358	-2631.9	0.97619	20.7448	high
TCGA-73-4668-01A	110.283	434.303	544.585	0.774466	5.72356	high
TCGA-05-4433-01A	-190.834	1847.34	1656.51	0.661377	-26.8203	low
TCGA-95-A4VN-01A	271.285	2157.2	2428.49	0.572323	-8.19434	high
TCGA-78-7156-01A	-735.421	22.6494	-712.771	0.87741	-67.1306	low
TCGA-38-A44F-01A	603.864	2291.09	2894.96	0.514876	-47.8462	low
TCGA-05-4396-01A	-605.639	-8.44192	-614.081	0.870368	-51.4314	low
TCGA-55-8204-01A	30.613	1248.8	1279.42	0.70186	-3.33206	high
TCGA-55-7281-01A	767.295	1965.5	2732.8	0.535134	-49.9817	low
TCGA-05-4405-01A	935.772	1121.11	2056.88	0.61618	-39.2409	low
TCGA-55-8614-01A	117.488	598.169	715.658	0.758337	-17.3487	high
TCGA-78-7152-01A	-86.5507	1368.13	1281.58	0.701634	-43.6183	low
TCGA-64-5781-01A	257.981	1677.15	1935.14	0.630156	-5.97874	high
TCGA-55-7227-01A	839.698	1935.25	2774.95	0.529897	-47.4585	low
TCGA-MP-A4TD-01A	816.673	1208.65	2025.33	0.619821	-29.7131	low
TCGA-55-8513-01A	594.937	2120.34	2715.28	0.537305	-50.7481	low
TCGA-78-7542-01A	-1295.32	632.181	-663.137	0.873891	109.489	high
TCGA-50-6673-01A	373.194	905.558	1278.75	0.70193	-22.6976	high
TCGA-O1-A52J-01A	-189.213	1574.81	1385.6	0.690673	-56.3111	low
TCGA-05-4425-01A	572.58	1945.44	2518.02	0.561496	-36.4604	low
TCGA-73-4659-01A	539.81	998.959	1538.77	0.67424	-14.2548	high
TCGA-35-5375-01A	49.3647	1410.35	1459.72	0.682765	-21.6976	high
TCGA-44-2668-01B	891.49	2429.83	3321.32	0.460251	-41.519	low
TCGA-86-6562-01A	831.418	919.059	1750.48	0.650968	-25.6966	low
TCGA-86-8358-01A	-533.678	168.37	-365.308	0.851811	61.8546	high
TCGA-44-6776-01A	-713.297	-66.981	-780.278	0.88212	-42.9435	low
TCGA-95-7944-01A	142.316	2163.75	2306.07	0.586965	-3.36328	high
TCGA-MP-A4SW-01A	50.7797	1655.46	1706.24	0.655884	-37.2876	low
TCGA-49-4487-01A	656.191	2173.41	2829.6	0.523076	-22.8759	high
TCGA-05-4403-01A	267.022	1632	1899.02	0.634263	-39.7736	low
TCGA-55-8512-01A	-502.771	588.212	85.4412	0.815312	-47.7298	low
TCGA-44-7659-01A	-497.944	917.394	419.45	0.785955	-42.9314	low
TCGA-91-6848-01A	1063.5	2006.91	3070.41	0.492629	43.8396	high
TCGA-55-6986-01A	-255.463	1161.57	906.106	0.73982	-41.7523	low
TCGA-50-5932-01A	-567.3	208.798	-358.502	0.851287	-18.6799	high
TCGA-55-6971-01A	672.658	2630.2	3302.86	0.462655	-32.9107	low
TCGA-55-7728-01A	-137.001	2678.39	2541.38	0.558655	-51.3965	low
TCGA-44-6779-01A	718.353	2242.87	2961.22	0.506513	6.59614	high
TCGA-MP-A4TK-01A	1334.04	1845.07	3179.11	0.478681	-27.121	low
TCGA-86-A4P7-01A	616.684	1945.12	2561.8	0.556166	-41.3057	low
TCGA-78-7162-01A	385.242	1461.71	1846.95	0.640154	-47.9321	low
TCGA-69-8255-01A	-869.307	1775.06	905.753	0.739855	-15.6322	high
TCGA-05-4432-01A	-62.357	1276.83	1214.47	0.708619	-22.5625	high
TCGA-55-A492-01A	-597.791	467.529	-130.262	0.833233	-54.4645	low
TCGA-50-5931-01A	-531.572	-449.713	-981.285	0.895632	17.9256	high
TCGA-97-A4LX-01A	1171.22	2689.93	3861.15	0.388531	-33.1761	low
TCGA-50-6597-01A	-297.166	1478.65	1181.48	0.712027	-54.6451	low
TCGA-MP-A5C7-01A	-1088.18	-374.766	-1462.94	0.924816	-36.6775	low
TCGA-38-4628-01A	461.116	939.377	1400.49	0.68909	-39.987	low
TCGA-55-8096-01A	1004.75	1545.37	2550.11	0.557592	-39.0162	low
TCGA-73-4666-01A	56.7797	2156.86	2213.64	0.597895	69.4756	high
TCGA-53-7813-01A	-899.851	712.632	-187.22	0.837827	-45.6384	low
TCGA-93-A4JO-01A	437.224	2338.21	2775.44	0.529836	-37.4799	low
TCGA-55-A48X-01A	201.361	1912.3	2113.66	0.609594	-32.8935	low
TCGA-91-6836-01A	-896.737	362.81	-533.927	0.864514	65.6392	high
TCGA-78-7540-01A	-756.539	710.689	-45.8495	0.826319	-44.1915	low
TCGA-49-4488-01A	-285.588	1358.33	1072.74	0.723144	-20.5329	high
TCGA-55-8090-01A	84.5166	1089.97	1174.49	0.712748	-19.1592	high
TCGA-44-7662-01A	1269.08	1468.95	2738.02	0.534486	29.215	high
TCGA-55-7283-01A	-172.804	1151.79	978.983	0.732581	-29.6778	low
TCGA-44-3917-01A	335.54	1205.13	1540.67	0.674034	-106.638	low
TCGA-62-8398-01A	-119.074	1080.5	961.425	0.734333	33.4726	high
TCGA-55-8208-01A	1296.73	2849.71	4146.44	0.349615	-32.0856	low
TCGA-78-7536-01A	-445.695	978.421	532.725	0.775566	5.43087	high
TCGA-69-7979-01A	-102.964	64.1068	-38.8573	0.82574	-13.2386	high
TCGA-97-8172-01A	928.239	2104.08	3032.32	0.497487	-45.6941	low
TCGA-50-6592-01A	410.733	1841.65	2252.38	0.593327	32.5252	high
TCGA-73-4677-01A	-259.844	943.38	683.536	0.761403	-41.9913	low
TCGA-55-A491-01A	215.015	1486.79	1701.8	0.656375	-15.5295	high
TCGA-MP-A4SY-01A	584.027	704.087	1288.11	0.70095	-24.256	low
TCGA-44-6147-01B	1279.81	1578.9	2858.71	0.519429	-35.6046	low
TCGA-44-A47G-01A	910.936	2533.51	3444.45	0.444131	-40.253	low
TCGA-05-4389-01A	-204.038	1850.63	1646.59	0.662468	-25.1183	low
TCGA-44-6774-01A	1977.11	1397.9	3375.01	0.453241	-30.1871	low
TCGA-95-7562-01A	30.0368	1021.84	1051.88	0.725255	-8.11179	high
TCGA-86-7714-01A	47.652	1149.1	1196.76	0.710451	-47.6419	low
TCGA-99-8025-01A	97.6302	438.399	536.029	0.77526	-37.3502	low
TCGA-86-8076-01A	264.028	2307.76	2571.79	0.554948	-40.8476	low
TCGA-86-8359-01A	-171.269	1582.6	1411.33	0.687937	-40.326	low
TCGA-05-4398-01A	484.288	1852.9	2337.19	0.583261	-2.37401	high
TCGA-86-8075-01A	1231.65	1201.94	2433.59	0.571708	-11.2499	high
TCGA-44-3396-01A	1262.55	2261.83	3524.38	0.433588	-24.7521	low
TCGA-50-5944-01A	793.432	785.363	1578.8	0.66989	-54.2043	low

## Sheet: Table S5
Table S5 Drug Predict
cohort	TCGA
disease	LUAD
	log2foldChange	pValues	FDR
Gefitinib_1010	0.245628	0.00208249	0.00590038
Nilotinib_1013	0.159604	8.78604e-06	7.95261e-05
Olaparib_1017	0.217368	0.00292677	0.00772062
Axitinib_1021	-0.426241	0.000752475	0.00239851
AZD7762_1022	0.157448	9.8637e-05	0.000486821
KU-55933_1030	-0.051626	0.00695198	0.015642
PLX-4720_1036	0.115073	0.000639193	0.00217326
Doramapimod_1042	-0.316332	0.0214565	0.0395524
PD173074_1049	0.303959	1.45878e-06	1.88207e-05
Alisertib_1051	-0.519828	3.62282e-05	0.000240996
PD0325901_1060	-0.244552	2.61769e-05	0.000190718
Obatoclax Mesylate_1068	0.1914	0.00721212	0.0159921
5-Fluorouracil_1073	-0.938914	0.0113034	0.0230589
Rapamycin_1084	0.203873	0.000518998	0.00184667
Sorafenib_1085	0.201158	0.00116534	0.00356594
Irinotecan_1088	0.358048	0.00022807	0.00105741
Oxaliplatin_1089	0.280166	0.000288874	0.00126279
BMS-536924_1091	-0.171074	0.000600117	0.00208677
GSK1904529A_1093	0.193008	0.0116233	0.0233996
PF-4708671_1129	-0.360888	0.0140248	0.0275102
Erlotinib_1168	0.356661	8.32266e-07	1.41485e-05
Niraparib_1177	0.175633	0.00331676	0.0086011
GSK269962A_1192	-0.244607	0.00949207	0.0198943
Fulvestrant_1200	-0.139062	1.49959e-06	1.88207e-05
EPZ004777_1237	0.207297	4.68145e-06	5.11615e-05
Dabrafenib_1373	0.223146	8.83623e-06	7.95261e-05
Temozolomide_1375	0.184203	2.90058e-05	0.000201722
IAP_5620_1428	0.250727	7.39762e-05	0.000377278
AZD1208_1449	0.119564	0.0165198	0.0315941
AZD1332_1463	0.0471398	0.00929112	0.0197436
Linsitinib_1510	0.142833	0.0208059	0.0388207
Cyclophosphamide_1512	0.122912	0.000395576	0.00147618
LCL161_1557	0.033867	0.00345692	0.00881515
Alpelisib_1560	-0.172582	0.00033046	0.00140445
EPZ5676_1563	0.193958	6.97296e-05	0.00037457
SCH772984_1564	0.112013	0.02252	0.0410185
IWP-2_1576	0.126237	0.000369759	0.00145059
VE-822_1613	0.00578597	0.0101363	0.0209575
CZC24832_1615	0.180302	5.08883e-13	7.78591e-11
GSK2606414_1618	0.24206	2.90042e-11	2.21882e-09
PFI3_1620	0.146382	0.00528453	0.0126333
Wnt-C59_1622	0.193557	0.000380245	0.00145444
ML323_1629	0.0907314	0.00247184	0.00663494
Entospletinib_1630	0.170005	0.0271169	0.0476883
Ribociclib_1632	-0.228344	0.0162185	0.0314105
Picolinici-acid_1635	0.203108	1.59915e-06	1.88207e-05
ERK_2440_1713	-0.936951	0.0078012	0.0170512
TAF1_5496_1732	0.159853	2.30402e-05	0.000176257
Selumetinib_1736	0.0509828	0.000880295	0.00274867
AZD4547_1786	0.46573	2.13527e-08	6.53392e-07
Zoledronate_1802	0.212491	6.49945e-09	2.48604e-07
Oxaliplatin_1806	0.0551676	0.00160969	0.00464683
Mitoxantrone_1810	0.0111553	0.00849408	0.0183041
Dactinomycin_1811	0.180179	0.000176398	0.000843403
Nelarabine_1814	0.111638	0.000702264	0.00228609
Fulvestrant_1816	0.176536	0.00457254	0.011126
Dihydrorotenone_1827	0.27843	4.65856e-05	0.000296983
Gallibiscoquinazole_1830	0.0186426	5.78781e-05	0.00034059
LY2109761_1852	0.214635	6.45365e-05	0.000365707
OF-1_1853	0.364381	1.22655e-05	9.87696e-05
Ulixertinib_1908	0.215641	0.000653713	0.00217431
Venetoclax_1909	0.161381	0.000437982	0.00159551
AGI-5198_1913	-0.148406	0.0175405	0.033132
AZD3759_1915	0.372478	4.26214e-07	9.31583e-06
AZD5363_1916	0.0225597	0.00584971	0.0135607
AZD6738_1917	-3.09529	0.0248637	0.0447547
Cediranib_1922	0.273572	0.00121129	0.00361015
Ipatasertib_1924	0.19172	0.000358705	0.00145059
GDC0810_1925	0.15061	0.00616373	0.0140754
I-BRD9_1928	0.234942	5.18739e-05	0.000317468
MIRA-1_1931	0.212974	1.21649e-06	1.86123e-05
Savolitinib_1936	0.342903	1.04008e-07	2.6522e-06
MIM1_1996	0.200563	0.00223732	0.00611268
Foretinib_2040	0.205612	9.95578e-06	8.46241e-05
BIBR-1532_2043	0.195101	0.000362073	0.00145059
Pyridostatin_2044	0.052715	0.00458131	0.011126
AMG-319_2045	0.364411	2.90508e-09	1.48159e-07
MK-8776_2046	0.281684	5.48024e-06	5.58984e-05
Ulixertinib_2047	0.0332011	0.00122698	0.00361015
VX-11e_2096	-0.110999	0.00353941	0.00887755
Uprosertib_2106	0.360024	0.00213443	0.0059376
LJI308_2107	0.167977	0.000254044	0.0011432
GSK591_2110	0.125735	0.0261129	0.0464566
VE821_2111	0.262569	6.09216e-07	1.16513e-05
AT13148_2170	-1.51586	7.0997e-05	0.00037457
BMS-754807_2171	-0.444028	0.00553975	0.0130397
JQ1_2172	-0.000273126	0.0120345	0.0239128
